# Supplementary material for: Microwave-assisted synthesis of trimethylolpropane triester (bio-lubricant) from camelina oil
Source: Sci Rep. 2022 Jul 13;12:11941. doi: 10.1038/s41598-022-16209-z (PMC9279384; doi:10.1038/s41598-022-16209-z)
Supplement: Supplementary file 1 — Supplementary Information. [file 41598_2022_16209_MOESM1_ESM.xlsx]

## Sheet: Sheet1
Biolubricant				Biodiesel				Camelina Oil
X	Y			X	Y			X	Y
4000.07	73.128	73.128		4000.07	73.3145	73.3145		4000.07	71.5735	71.5735		0	0	0
3996.21	73.1767	73.128		3996.21	73.2994	73.3145		3996.21	71.5682	71.5735		0.000666667	0.000206671	7.40917e-05
3992.36	73.1944	73.128		3992.36	73.2979	73.3145		3992.36	71.5842	71.5735		0.000908503	0.000226654	0.000149874
3988.5	73.2379	73.128		3988.5	73.3485	73.3145		3988.5	71.6338	71.5735		0.00150317	0.000463401	0.000841666
3984.64	73.2598	73.128		3984.64	73.393	73.3145		3984.64	71.664	71.5735		0.00180218	0.00106977	0.001264
3980.78	73.2429	73.128		3980.78	73.3973	73.3145		3980.78	71.6868	71.5735		0.00157213	0.00112952	0.00158283
3976.93	73.2783	73.128		3976.93	73.42	73.3145		3976.93	71.7469	71.5735		0.00205592	0.00143847	0.00242226
3973.07	73.3081	73.128		3973.07	73.4435	73.3145		3973.07	71.7885	71.5735		0.0024629	0.001759	0.00300417
3969.21	73.3147	73.128		3969.21	73.4518	73.3145		3969.21	71.7875	71.5735		0.00255356	0.0018717	0.00298999
3965.35	73.3404	73.128		3965.35	73.4712	73.3145		3965.35	71.8082	71.5735		0.00290484	0.00213685	0.00327834
3961.5	73.4057	73.128		3961.5	73.5085	73.3145		3961.5	71.8331	71.5735		0.00379748	0.00264635	0.0036269
3957.64	73.4499	73.128		3957.64	73.5326	73.3145		3957.64	71.8711	71.5735		0.0044026	0.00297498	0.00415732
3953.78	73.4722	73.128		3953.78	73.4872	73.3145		3953.78	71.8892	71.5735		0.00470776	0.00235518	0.00441111
3949.93	73.4981	73.128		3949.93	73.4196	73.3145		3949.93	71.8815	71.5735		0.00506195	0.00143285	0.00430282
3946.07	73.4578	73.128		3946.07	73.3821	73.3145		3946.07	71.9146	71.5735		0.00451026	0.000921795	0.00476555
3942.21	73.5022	73.128		3942.21	73.5031	73.3145		3942.21	71.9833	71.5735		0.00511682	0.00257236	0.00572512
3938.35	73.6292	73.128		3938.35	73.6858	73.3145		3938.35	72.0218	71.5735		0.00685433	0.00506385	0.00626257
3934.5	73.622	73.128		3934.5	73.603	73.3145		3934.5	72	71.5735		0.00675595	0.00393404	0.00595899
3930.64	73.609	73.128		3930.64	73.4259	73.3145		3930.64	72.0058	71.5735		0.00657733	0.0015185	0.00603968
3926.78	73.6762	73.128		3926.78	73.3767	73.3145		3926.78	72.0824	71.5735		0.00749699	0.000848331	0.00710936
3922.92	73.7055	73.128		3922.92	73.3475	73.3145		3922.92	72.1946	71.5735		0.00789794	0.000450388	0.0086778
3919.07	73.7372	73.128		3919.07	73.3318	73.3145		3919.07	72.2699	71.5735		0.00833164	0.00023612	0.00973012
3915.21	73.8687	73.128		3915.21	73.5903	73.3145		3915.21	72.3474	71.5735		0.0101299	0.0037614	0.0108129
3911.35	73.9795	73.128		3911.35	73.8626	73.3145		3911.35	72.3549	71.5735		0.0116441	0.00747584	0.0109167
3907.49	73.8455	73.128		3907.49	73.5287	73.3145		3907.49	72.2056	71.5735		0.00981259	0.00292066	0.00883184
3903.64	73.6993	73.128		3903.64	72.9622	73.3145		3903.64	72.143	71.5735		0.00781322	0.00480629	0.00795636
3899.78	73.9487	73.128		3899.78	73.1839	73.3145		3899.78	72.3169	71.5735		0.0112232	0.00178157	0.010386
3895.92	74.0771	73.128		3895.92	73.4788	73.3145		3895.92	72.3694	71.5735		0.0129791	0.00224112	0.0111201
3892.06	73.9841	73.128		3892.06	73.4085	73.3145		3892.06	72.3595	71.5735		0.0117067	0.00128134	0.0109808
3888.21	73.9557	73.128		3888.21	73.3589	73.3145		3888.21	72.4522	71.5735		0.0113185	0.000605651	0.012276
3884.35	73.9792	73.128		3884.35	73.3217	73.3145		3884.35	72.5043	71.5735		0.0116398	9.71977e-05	0.0130049
3880.49	74.0463	73.128		3880.49	73.4654	73.3145		3880.49	72.5314	71.5735		0.0125579	0.00205797	0.0133831
3876.64	74.0319	73.128		3876.64	73.5634	73.3145		3876.64	72.5284	71.5735		0.0123606	0.00339436	0.013341
3872.78	73.9431	73.128		3872.78	73.2983	73.3145		3872.78	72.4178	71.5735		0.0111467	0.000220925	0.0117957
3868.92	73.9445	73.128		3868.92	73.164	73.3145		3868.92	72.3839	71.5735		0.0111652	0.00205379	0.0113219
3865.06	74.0492	73.128		3865.06	73.3211	73.3145		3865.06	72.515	71.5735		0.0125974	9.02277e-05	0.0131537
3861.21	74.2197	73.128		3861.21	73.5661	73.3145		3861.21	72.6403	71.5735		0.0149292	0.00343203	0.014904
3857.35	74.0965	73.128		3857.35	73.3704	73.3145		3857.35	72.5244	71.5735		0.0132449	0.000762482	0.0132856
3853.49	73.9477	73.128		3853.49	73.0011	73.3145		3853.49	72.4541	71.5735		0.0112097	0.00427462	0.0123026
3849.63	74.2369	73.128		3849.63	73.6383	73.3145		3849.63	72.7321	71.5735		0.0151641	0.00441679	0.0161869
3845.78	74.2428	73.128		3845.78	73.7958	73.3145		3845.78	72.6936	71.5735		0.0152445	0.00656405	0.0156493
3841.92	74.0613	73.128		3841.92	73.2237	73.3145		3841.92	72.5443	71.5735		0.0127634	0.00123877	0.0135631
3838.06	74.0706	73.128		3838.06	72.9301	73.3145		3838.06	72.6251	71.5735		0.01289	0.00524346	0.0146919
3834.2	74.2915	73.128		3834.2	73.3912	73.3145		3834.2	72.7701	71.5735		0.0159113	0.00104605	0.0167176
3830.35	74.4253	73.128		3830.35	73.7796	73.3145		3830.35	72.8008	71.5735		0.0177402	0.00634416	0.0171471
3826.49	74.3787	73.128		3826.49	73.694	73.3145		3826.49	72.7463	71.5735		0.017103	0.00517573	0.0163853
3822.63	74.2158	73.128		3822.63	73.2871	73.3145		3822.63	72.734	71.5735		0.0148754	0.000373787	0.0162137
3818.78	74.1914	73.128		3818.78	73.2241	73.3145		3818.78	72.8393	71.5735		0.0145425	0.00123304	0.0176846
3814.92	74.4179	73.128		3814.92	73.8106	73.3145		3814.92	72.9612	71.5735		0.0176398	0.00676582	0.0193888
3811.06	74.5066	73.128		3811.06	74.0941	73.3145		3811.06	72.9429	71.5735		0.0188517	0.0106336	0.0191329
3807.2	74.3541	73.128		3807.2	73.7884	73.3145		3807.2	72.783	71.5735		0.0167676	0.00646373	0.0168989
3803.35	74.2198	73.128		3803.35	73.4006	73.3145		3803.35	72.6976	71.5735		0.0149298	0.00117353	0.0157051
3799.49	74.379	73.128		3799.49	73.5246	73.3145		3799.49	72.8178	71.5735		0.0171074	0.00286509	0.017385
3795.63	74.6152	73.128		3795.63	74.0352	73.3145		3795.63	72.97	71.5735		0.020338	0.00983051	0.0195118
3791.77	74.7196	73.128		3791.77	74.3742	73.3145		3791.77	72.9984	71.5735		0.0217649	0.014454	0.0199085
3787.92	74.6995	73.128		3787.92	74.3208	73.3145		3787.92	72.9577	71.5735		0.0214902	0.0137256	0.019339
3784.06	74.5713	73.128		3784.06	74.1306	73.3145		3784.06	72.9787	71.5735		0.019737	0.0111313	0.0196332
3780.2	74.5318	73.128		3780.2	74.1329	73.3145		3780.2	73.0351	71.5735		0.0191973	0.0111624	0.0204207
3776.34	74.705	73.128		3776.34	74.3665	73.3145		3776.34	73.0833	71.5735		0.0215659	0.0143486	0.0210935
3772.49	74.7535	73.128		3772.49	74.3144	73.3145		3772.49	73.0519	71.5735		0.022228	0.0136386	0.0206552
3768.63	74.6923	73.128		3768.63	74.0547	73.3145		3768.63	73.0131	71.5735		0.0213913	0.0100957	0.0201138
3764.77	74.7447	73.128		3764.77	74.1255	73.3145		3764.77	73.0412	71.5735		0.0221085	0.0110616	0.0205066
3760.91	74.7686	73.128		3760.91	74.0661	73.3145		3760.91	73.0262	71.5735		0.0224345	0.0102507	0.020296
3757.06	74.6619	73.128		3757.06	73.6971	73.3145		3757.06	72.9792	71.5735		0.0209755	0.00521871	0.0196397
3753.2	74.4315	73.128		3753.2	73.287	73.3145		3753.2	72.9034	71.5735		0.0178256	0.000375246	0.0185803
3749.34	74.3207	73.128		3749.34	73.0482	73.3145		3749.34	72.8694	71.5735		0.0163096	0.00363204	0.0181055
3745.49	74.5122	73.128		3745.49	73.323	73.3145		3745.49	73.0207	71.5735		0.0189294	0.000116143	0.0202196
3741.63	74.623	73.128		3741.63	73.6138	73.3145		3741.63	73.1439	71.5735		0.0204442	0.00408159	0.0219409
3737.77	74.4539	73.128		3737.77	73.2552	73.3145		3737.77	72.9835	71.5735		0.0181312	0.000809608	0.0197004
3733.91	74.4528	73.128		3733.91	73.1505	73.3145		3733.91	72.9582	71.5735		0.0181172	0.00223747	0.0193459
3730.06	74.7059	73.128		3730.06	73.805	73.3145		3730.06	73.1857	71.5735		0.0215783	0.00668986	0.0225255
3726.2	74.7382	73.128		3726.2	73.9474	73.3145		3726.2	73.1518	71.5735		0.0220187	0.00863252	0.0220508
3722.34	74.7746	73.128		3722.34	74.0227	73.3145		3722.34	73.15	71.5735		0.0225167	0.00965879	0.0220267
3718.48	74.8403	73.128		3718.48	74.268	73.3145		3718.48	73.2457	71.5735		0.0234153	0.0130054	0.0233631
3714.63	74.7092	73.128		3714.63	74.01	73.3145		3714.63	73.1224	71.5735		0.0216234	0.00948626	0.02164
3710.77	74.6498	73.128		3710.77	73.8062	73.3145		3710.77	73.054	71.5735		0.0208108	0.00670619	0.0206847
3706.91	74.8011	73.128		3706.91	74.215	73.3145		3706.91	73.2073	71.5735		0.0228795	0.0122824	0.0228261
3703.05	74.8085	73.128		3703.05	74.3602	73.3145		3703.05	73.2401	71.5735		0.0229801	0.0142627	0.0232848
3699.2	74.8121	73.128		3699.2	74.4522	73.3145		3699.2	73.289	71.5735		0.0230306	0.0155179	0.0239679
3695.34	74.6978	73.128		3695.34	74.3411	73.3145		3695.34	73.2293	71.5735		0.0214671	0.0140028	0.0231336
3691.48	74.373	73.128		3691.48	73.7689	73.3145		3691.48	73.0372	71.5735		0.0170254	0.00619722	0.0204505
3687.63	74.3649	73.128		3687.63	73.8844	73.3145		3687.63	73.1296	71.5735		0.0169143	0.00777233	0.0217415
3683.77	74.4686	73.128		3683.77	74.322	73.3145		3683.77	73.2071	71.5735		0.0183326	0.0137422	0.0228237
3679.91	74.233	73.128		3679.91	73.9725	73.3145		3679.91	73.0358	71.5735		0.0151116	0.00897458	0.0204309
3676.05	73.9407	73.128		3676.05	73.3005	73.3145		3676.05	72.9175	71.5735		0.0111138	0.000190958	0.0187771
3672.2	73.9773	73.128		3672.2	73.3029	73.3145		3672.2	73.0371	71.5735		0.011615	0.000158482	0.0204481
3668.34	74.1741	73.128		3668.34	73.968	73.3145		3668.34	73.1174	71.5735		0.0143054	0.00891359	0.0215711
3664.48	74.2613	73.128		3664.48	74.5084	73.3145		3664.48	73.0939	71.5735		0.0154979	0.0162845	0.0212423
3660.62	74.1153	73.128		3660.62	74.4867	73.3145		3660.62	73.014	71.5735		0.0135021	0.0159878	0.0201253
3656.77	73.8421	73.128		3656.77	74.1728	73.3145		3656.77	72.903	71.5735		0.00976554	0.011706	0.0185744
3652.91	73.4422	73.128		3652.91	73.5437	73.3145		3652.91	72.6708	71.5735		0.00429659	0.00312639	0.0153314
3649.05	73.0738	73.128		3649.05	72.9684	73.3145		3649.05	72.4897	71.5735		0.000740319	0.00472065	0.012801
3645.19	73.2014	73.128		3645.19	73.707	73.3145		3645.19	72.787	71.5735		0.00100375	0.00535273	0.0169544
3641.34	73.2172	73.128		3641.34	74.2855	73.3145		3641.34	72.9738	71.5735		0.00122034	0.0132441	0.0195637
3637.48	72.961	73.128		3637.48	74.2726	73.3145		3637.48	72.9069	71.5735		0.00228304	0.0130679	0.01863
3633.62	72.5953	73.128		3633.62	73.9155	73.3145		3633.62	72.7525	71.5735		0.00728429	0.0081967	0.0164719
3629.77	72.2427	73.128		3629.77	73.516	73.3145		3629.77	72.6552	71.5735		0.0121062	0.0027478	0.0151135
3625.91	72.0593	73.128		3625.91	73.7084	73.3145		3625.91	72.6936	71.5735		0.0146132	0.0053722	0.0156489
3622.05	71.7505	73.128		3622.05	73.6919	73.3145		3622.05	72.628	71.5735		0.0188363	0.00514774	0.0147334
3618.19	71.3101	73.128		3618.19	73.3829	73.3145		3618.19	72.5175	71.5735		0.0248588	0.000932626	0.0131885
3614.34	70.9834	73.128		3614.34	73.3575	73.3145		3614.34	72.5076	71.5735		0.0293257	0.000586719	0.0130509
3610.48	70.6021	73.128		3610.48	73.4566	73.3145		3610.48	72.457	71.5735		0.0345408	0.00193829	0.0123435
3606.62	70.1922	73.128		3606.62	73.6841	73.3145		3606.62	72.4282	71.5735		0.0401462	0.00504023	0.0119411
3602.76	69.7651	73.128		3602.76	73.7832	73.3145		3602.76	72.451	71.5735		0.0459858	0.00639276	0.0122595
3598.91	69.1977	73.128		3598.91	73.5984	73.3145		3598.91	72.402	71.5735		0.0537449	0.00387253	0.0115759
3595.05	68.5964	73.128		3595.05	73.4678	73.3145		3595.05	72.3197	71.5735		0.0619671	0.00209045	0.0104253
3591.19	67.9539	73.128		3591.19	73.3137	73.3145		3591.19	72.2258	71.5735		0.0707533	1.17576e-05	0.009114
3587.33	67.2016	73.128		3587.33	73.14	73.3145		3587.33	72.1483	71.5735		0.0810416	0.00238005	0.00803046
3583.48	66.5215	73.128		3583.48	73.357	73.3145		3583.48	72.119	71.5735		0.0903412	0.000579749	0.00762177
3579.62	65.8196	73.128		3579.62	73.4977	73.3145		3579.62	72.001	71.5735		0.0999393	0.00249869	0.00597263
3575.76	64.957	73.128		3575.76	73.402	73.3145		3575.76	71.8625	71.5735		0.111735	0.0011932	0.0040374
3571.9	64.0543	73.128		3571.9	73.0497	73.3145		3571.9	71.7265	71.5735		0.124079	0.00361257	0.00213776
3568.05	63.127	73.128		3568.05	72.4587	73.3145		3568.05	71.5373	71.5735		0.13676	0.0116739	0.00050569
3564.19	62.4357	73.128		3564.19	72.5032	73.3145		3564.19	71.4419	71.5735		0.146214	0.0110665	0.00183941
3560.33	61.8858	73.128		3560.33	72.8717	73.3145		3560.33	71.4264	71.5735		0.153733	0.00604039	0.00205612
3556.48	61.208	73.128		3556.48	72.84	73.3145		3556.48	71.3563	71.5735		0.163001	0.00647236	0.00303477
3552.62	60.5321	73.128		3552.62	72.6217	73.3145		3552.62	71.2253	71.5735		0.172244	0.00944952	0.00486501
3548.76	59.9146	73.128		3548.76	72.4092	73.3145		3548.76	71.1301	71.5735		0.180688	0.012348	0.00619564
3544.9	59.3788	73.128		3544.9	72.3624	73.3145		3544.9	71.0865	71.5735		0.188015	0.0129866	0.00680484
3541.05	58.9702	73.128		3541.05	72.5178	73.3145		3541.05	71.031	71.5735		0.193602	0.0108676	0.0075803
3537.19	58.5557	73.128		3537.19	72.581	73.3145		3537.19	70.9854	71.5735		0.19927	0.010005	0.00821701
3533.33	58.1269	73.128		3533.33	72.5301	73.3145		3533.33	70.9505	71.5735		0.205135	0.0106996	0.00870467
3529.47	57.735	73.128		3529.47	72.3784	73.3145		3529.47	70.879	71.5735		0.210493	0.0127689	0.00970337
3525.62	57.3611	73.128		3525.62	72.202	73.3145		3525.62	70.8135	71.5735		0.215607	0.0151743	0.0106188
3521.76	57.137	73.128		3521.76	72.2713	73.3145		3521.76	70.8192	71.5735		0.218671	0.0142292	0.0105386
3517.9	57.047	73.128		3517.9	72.4415	73.3145		3517.9	70.8283	71.5735		0.219902	0.0119085	0.0104119
3514.04	56.9804	73.128		3514.04	72.4327	73.3145		3514.04	70.7824	71.5735		0.220813	0.0120283	0.0110529
3510.19	56.939	73.128		3510.19	72.3125	73.3145		3510.19	70.72	71.5735		0.221378	0.013668	0.0119256
3506.33	56.9188	73.128		3506.33	72.2367	73.3145		3506.33	70.6446	71.5735		0.221655	0.0147011	0.0129785
3502.47	56.9467	73.128		3502.47	72.277	73.3145		3502.47	70.5465	71.5735		0.221274	0.0141518	0.0143486
3498.62	57.0162	73.128		3498.62	72.4205	73.3145		3498.62	70.4401	71.5735		0.220323	0.0121944	0.0158354
3494.76	57.0501	73.128		3494.76	72.4895	73.3145		3494.76	70.2964	71.5735		0.219859	0.0112527	0.017843
3490.9	57.0357	73.128		3490.9	72.4102	73.3145		3490.9	70.0569	71.5735		0.220057	0.0123344	0.0211901
3487.04	56.9843	73.128		3487.04	72.2822	73.3145		3487.04	69.7692	71.5735		0.220759	0.0140811	0.0252089
3483.19	56.907	73.128		3483.19	72.1715	73.3145		3483.19	69.5309	71.5735		0.221817	0.0155912	0.0285384
3479.33	56.8195	73.128		3479.33	72.0601	73.3145		3479.33	69.3199	71.5735		0.223013	0.0171108	0.0314868
3475.47	56.6954	73.128		3475.47	71.9231	73.3145		3475.47	69.1272	71.5735		0.22471	0.0189782	0.0341795
3471.61	56.5379	73.128		3471.61	71.7702	73.3145		3471.61	69.0152	71.5735		0.226864	0.0210641	0.0357436
3467.76	56.4648	73.128		3467.76	71.6665	73.3145		3467.76	69.0304	71.5735		0.227863	0.0224783	0.0355311
3463.9	56.5315	73.128		3463.9	71.688	73.3145		3463.9	69.1792	71.5735		0.226952	0.0221853	0.0334527
3460.04	56.6686	73.128		3460.04	71.8497	73.3145		3460.04	69.429	71.5735		0.225077	0.0199794	0.0299624
3456.18	56.8447	73.128		3456.18	72.047	73.3145		3456.18	69.648	71.5735		0.222668	0.0172883	0.0269032
3452.33	57.0432	73.128		3452.33	72.174	73.3145		3452.33	69.8011	71.5735		0.219953	0.0155563	0.0247635
3448.47	57.2617	73.128		3448.47	72.2489	73.3145		3448.47	69.9618	71.5735		0.216966	0.0145351	0.022518
3444.61	57.5261	73.128		3444.61	72.3996	73.3145		3444.61	70.15	71.5735		0.213351	0.01248	0.0198884
3440.75	57.7686	73.128		3440.75	72.6238	73.3145		3440.75	70.3252	71.5735		0.210034	0.00942111	0.0174412
3436.9	57.9126	73.128		3436.9	72.7644	73.3145		3436.9	70.4178	71.5735		0.208065	0.00750363	0.0161468
3433.04	58.0342	73.128		3433.04	72.8002	73.3145		3433.04	70.4969	71.5735		0.206403	0.00701494	0.0150427
3429.18	58.2101	73.128		3429.18	72.85	73.3145		3429.18	70.634	71.5735		0.203997	0.00633666	0.0131263
3425.33	58.375	73.128		3425.33	72.8993	73.3145		3425.33	70.7206	71.5735		0.201742	0.00566315	0.0119165
3421.47	58.5374	73.128		3421.47	72.9169	73.3145		3421.47	70.7238	71.5735		0.199521	0.00542339	0.0118717
3417.61	58.7394	73.128		3417.61	72.9988	73.3145		3417.61	70.7468	71.5735		0.196758	0.00430647	0.0115508
3413.75	58.9262	73.128		3413.75	73.0904	73.3145		3413.75	70.7891	71.5735		0.194204	0.00305687	0.0109601
3409.9	59.1446	73.128		3409.9	73.172	73.3145		3409.9	70.8387	71.5735		0.191218	0.00194391	0.0102662
3406.04	59.3905	73.128		3406.04	73.2677	73.3145		3406.04	70.9252	71.5735		0.187855	0.00063885	0.00905836
3402.18	59.5846	73.128		3402.18	73.3129	73.3145		3402.18	71.005	71.5735		0.185201	2.16465e-05	0.00794273
3398.32	59.7973	73.128		3398.32	73.3466	73.3145		3398.32	71.0553	71.5735		0.182292	0.000437594	0.00724028
3394.47	60.0613	73.128		3394.47	73.4346	73.3145		3394.47	71.1163	71.5735		0.178683	0.00163786	0.00638814
3390.61	60.2905	73.128		3390.61	73.5284	73.3145		3390.61	71.166	71.5735		0.175549	0.00291682	0.00569401
3386.75	60.4943	73.128		3386.75	73.5717	73.3145		3386.75	71.1859	71.5735		0.172762	0.00350716	0.0054159
3382.89	60.7381	73.128		3382.89	73.6504	73.3145		3382.89	71.2396	71.5735		0.169427	0.00458152	0.00466547
3379.04	60.9902	73.128		3379.04	73.7742	73.3145		3379.04	71.3374	71.5735		0.16598	0.00626985	0.00329945
3375.18	61.2241	73.128		3375.18	73.863	73.3145		3375.18	71.4255	71.5735		0.162781	0.00748074	0.00206859
3371.32	61.4539	73.128		3371.32	73.9238	73.3145		3371.32	71.4618	71.5735		0.159639	0.00831075	0.00156087
3367.47	61.701	73.128		3367.47	73.9693	73.3145		3367.47	71.4978	71.5735		0.156259	0.00893045	0.00105828
3363.61	61.9722	73.128		3363.61	74.047	73.3145		3363.61	71.5948	71.5735		0.152551	0.00999024	0.00029782
3359.75	62.2365	73.128		3359.75	74.1744	73.3145		3359.75	71.7054	71.5735		0.148937	0.0117287	0.00184239
3355.89	62.4802	73.128		3355.89	74.278	73.3145		3355.89	71.7587	71.5735		0.145605	0.0131417	0.00258781
3352.04	62.7158	73.128		3352.04	74.324	73.3145		3352.04	71.7694	71.5735		0.142382	0.0137694	0.00273672
3348.18	62.9686	73.128		3348.18	74.3774	73.3145		3348.18	71.8443	71.5735		0.138926	0.0144979	0.00378391
3344.32	63.2614	73.128		3344.32	74.4868	73.3145		3344.32	71.9662	71.5735		0.134922	0.0159903	0.00548699
3340.46	63.5542	73.128		3340.46	74.5772	73.3145		3340.46	72.0274	71.5735		0.130918	0.0172225	0.00634166
3336.61	63.8027	73.128		3336.61	74.6025	73.3145		3336.61	72.0464	71.5735		0.12752	0.0175683	0.00660719
3332.75	64.0463	73.128		3332.75	74.654	73.3145		3332.75	72.0923	71.5735		0.124189	0.0182708	0.00724869
3328.89	64.3063	73.128		3328.89	74.7593	73.3145		3328.89	72.1462	71.5735		0.120634	0.019707	0.008002
3325.03	64.5492	73.128		3325.03	74.8448	73.3145		3325.03	72.1836	71.5735		0.117312	0.020873	0.00852452
3321.18	64.7716	73.128		3321.18	74.9039	73.3145		3321.18	72.2522	71.5735		0.11427	0.0216788	0.00948218
3317.32	65.007	73.128		3317.32	74.9701	73.3145		3317.32	72.3281	71.5735		0.111051	0.022582	0.0105427
3313.46	65.2377	73.128		3313.46	75.0004	73.3145		3313.46	72.3603	71.5735		0.107897	0.0229947	0.0109929
3309.61	65.4496	73.128		3309.61	74.9967	73.3145		3309.61	72.379	71.5735		0.104999	0.0229441	0.0112533
3305.75	65.693	73.128		3305.75	75.0378	73.3145		3305.75	72.4395	71.5735		0.101671	0.0235047	0.0120995
3301.89	65.9249	73.128		3301.89	75.0742	73.3145		3301.89	72.5077	71.5735		0.0984999	0.024002	0.013052
3298.03	66.0976	73.128		3298.03	75.0593	73.3145		3298.03	72.4961	71.5735		0.0961372	0.0237985	0.0128901
3294.18	66.2637	73.128		3294.18	75.0492	73.3145		3294.18	72.4459	71.5735		0.0938663	0.0236606	0.0121892
3290.32	66.4579	73.128		3290.32	75.087	73.3145		3290.32	72.4591	71.5735		0.0912111	0.0241764	0.0123726
3286.46	66.6991	73.128		3286.46	75.1695	73.3145		3286.46	72.5408	71.5735		0.0879127	0.0253019	0.0135147
3282.6	66.9501	73.128		3282.6	75.2264	73.3145		3282.6	72.6135	71.5735		0.0844806	0.026078	0.0145301
3278.75	67.1677	73.128		3278.75	75.2125	73.3145		3278.75	72.627	71.5735		0.0815046	0.0258887	0.0147195
3274.89	67.3979	73.128		3274.89	75.2404	73.3145		3274.89	72.6652	71.5735		0.0783563	0.0262691	0.0152522
3271.03	67.6615	73.128		3271.03	75.3681	73.3145		3271.03	72.7723	71.5735		0.0747526	0.0280109	0.0167496
3267.17	67.929	73.128		3267.17	75.458	73.3145		3267.17	72.8543	71.5735		0.0710937	0.0292364	0.0178947
3263.32	68.1614	73.128		3263.32	75.461	73.3145		3263.32	72.8787	71.5735		0.0679155	0.0292782	0.0182355
3259.46	68.3412	73.128		3259.46	75.4379	73.3145		3259.46	72.8638	71.5735		0.0654573	0.028962	0.0180276
3255.6	68.5218	73.128		3255.6	75.4462	73.3145		3255.6	72.875	71.5735		0.0629876	0.0290754	0.0181839
3251.74	68.7211	73.128		3251.74	75.5117	73.3145		3251.74	72.9461	71.5735		0.0602622	0.0299691	0.019177
3247.89	68.8985	73.128		3247.89	75.5748	73.3145		3247.89	72.9833	71.5735		0.0578368	0.0308302	0.0196975
3244.03	69.0788	73.128		3244.03	75.6093	73.3145		3244.03	72.985	71.5735		0.0553714	0.0313008	0.0197202
3240.17	69.3006	73.128		3240.17	75.6186	73.3145		3240.17	73.0059	71.5735		0.0523373	0.0314267	0.0200134
3236.32	69.5061	73.128		3236.32	75.6099	73.3145		3236.32	73.0438	71.5735		0.0495285	0.0313088	0.0205417
3232.46	69.6707	73.128		3232.46	75.6255	73.3145		3232.46	73.0621	71.5735		0.0472772	0.0315211	0.0207975
3228.6	69.8336	73.128		3228.6	75.6566	73.3145		3228.6	73.0509	71.5735		0.0450489	0.0319462	0.0206416
3224.74	69.9877	73.128		3224.74	75.6744	73.3145		3224.74	73.0464	71.5735		0.0429415	0.0321889	0.0205786
3220.89	70.1611	73.128		3220.89	75.6921	73.3145		3220.89	73.0434	71.5735		0.0405711	0.0324304	0.0205368
3217.03	70.3342	73.128		3217.03	75.6887	73.3145		3217.03	73.046	71.5735		0.0382039	0.0323832	0.0205723
3213.17	70.4541	73.128		3213.17	75.6803	73.3145		3213.17	73.0464	71.5735		0.036564	0.0322689	0.0205782
3209.31	70.5925	73.128		3209.31	75.7293	73.3145		3209.31	73.0448	71.5735		0.0346712	0.0329372	0.0205561
3205.46	70.7809	73.128		3205.46	75.7563	73.3145		3205.46	73.0513	71.5735		0.0320957	0.0333048	0.0206466
3201.6	70.9384	73.128		3201.6	75.7399	73.3145		3201.6	73.0566	71.5735		0.0299411	0.0330822	0.020721
3197.74	71.0505	73.128		3197.74	75.76	73.3145		3197.74	73.0638	71.5735		0.0284085	0.0333561	0.0208218
3193.88	71.1582	73.128		3193.88	75.7904	73.3145		3193.88	73.0329	71.5735		0.0269366	0.0337702	0.0203902
3190.03	71.251	73.128		3190.03	75.7593	73.3145		3190.03	72.9764	71.5735		0.0256669	0.0333463	0.0196006
3186.17	71.3614	73.128		3186.17	75.73	73.3145		3186.17	72.9891	71.5735		0.0241572	0.032946	0.0197782
3182.31	71.4975	73.128		3182.31	75.7585	73.3145		3182.31	73.0229	71.5735		0.0222963	0.0333358	0.020251
3178.46	71.6218	73.128		3178.46	75.7617	73.3145		3178.46	72.9834	71.5735		0.0205958	0.0333796	0.0196983
3174.6	71.7396	73.128		3174.6	75.7521	73.3145		3174.6	72.9584	71.5735		0.0189859	0.0332477	0.0193494
3170.74	71.8682	73.128		3170.74	75.7644	73.3145		3170.74	72.9955	71.5735		0.017227	0.033416	0.0198669
3166.88	72.0131	73.128		3166.88	75.7957	73.3145		3166.88	73.034	71.5735		0.0152448	0.0338431	0.0204048
3163.03	72.1491	73.128		3163.03	75.8337	73.3145		3163.03	73.0507	71.5735		0.0133859	0.0343614	0.0206391
3159.17	72.2677	73.128		3159.17	75.8521	73.3145		3159.17	73.0644	71.5735		0.0117634	0.0346127	0.0208295
3155.31	72.3975	73.128		3155.31	75.8788	73.3145		3155.31	73.0824	71.5735		0.0099888	0.0349765	0.0210811
3151.45	72.5234	73.128		3151.45	75.9118	73.3145		3151.45	73.0873	71.5735		0.00826779	0.035426	0.0211502
3147.6	72.6241	73.128		3147.6	75.9347	73.3145		3147.6	73.0863	71.5735		0.00689076	0.0357391	0.0211355
3143.74	72.7464	73.128		3143.74	75.9488	73.3145		3143.74	73.0897	71.5735		0.00521773	0.0359311	0.0211834
3139.88	72.8723	73.128		3139.88	75.9407	73.3145		3139.88	73.0863	71.5735		0.00349556	0.0358211	0.0211368
3136.02	72.9441	73.128		3136.02	75.928	73.3145		3136.02	73.0511	71.5735		0.00251413	0.0356473	0.0206444
3132.17	72.9912	73.128		3132.17	75.9343	73.3145		3132.17	73.0026	71.5735		0.00187001	0.0357326	0.0199664
3128.31	73.023	73.128		3128.31	75.9213	73.3145		3128.31	72.9756	71.5735		0.00143578	0.0355557	0.0195892
3124.45	73.0348	73.128		3124.45	75.8694	73.3145		3124.45	72.9351	71.5735		0.00127418	0.0348484	0.0190233
3120.59	73.0838	73.128		3120.59	75.8269	73.3145		3120.59	72.8551	71.5735		0.000603654	0.0342684	0.0179054
3116.74	73.1338	73.128		3116.74	75.8124	73.3145		3116.74	72.7834	71.5735		7.96002e-05	0.0340702	0.0169047
3112.88	73.1273	73.128		3112.88	75.7919	73.3145		3112.88	72.7397	71.5735		8.97058e-06	0.0337905	0.0162934
3109.02	73.0968	73.128		3109.02	75.7514	73.3145		3109.02	72.69	71.5735		0.000425774	0.033238	0.0155992
3105.17	73.0616	73.128		3105.17	75.7022	73.3145		3105.17	72.6074	71.5735		0.000907245	0.0325673	0.0144456
3101.31	73.0264	73.128		3101.31	75.6253	73.3145		3101.31	72.4873	71.5735		0.00138915	0.0315181	0.0127672
3097.45	72.9309	73.128		3097.45	75.5483	73.3145		3097.45	72.3455	71.5735		0.00269441	0.0304684	0.0107856
3093.59	72.8049	73.128		3093.59	75.5169	73.3145		3093.59	72.2117	71.5735		0.00441794	0.0300397	0.00891647
3089.74	72.7049	73.128		3089.74	75.4587	73.3145		3089.74	72.0791	71.5735		0.00578527	0.0292456	0.00706342
3085.88	72.5408	73.128		3085.88	75.3199	73.3145		3085.88	71.8642	71.5735		0.00802877	0.027353	0.00406128
3082.02	72.2931	73.128		3082.02	75.1201	73.3145		3082.02	71.5344	71.5735		0.0114161	0.0246283	0.000546096
3078.16	71.9158	73.128		3078.16	74.8784	73.3145		3078.16	71.1238	71.5735		0.0165766	0.0213314	0.00628283
3074.31	71.4242	73.128		3074.31	74.6027	73.3145		3074.31	70.6167	71.5735		0.0232979	0.0175711	0.013369
3070.45	70.9208	73.128		3070.45	74.2869	73.3145		3070.45	70.0311	71.5735		0.0301819	0.0132635	0.0215501
3066.59	70.4865	73.128		3066.59	74.0139	73.3145		3066.59	69.5478	71.5735		0.0361217	0.00953975	0.0283031
3062.73	70.2529	73.128		3062.73	73.8355	73.3145		3062.73	69.2991	71.5735		0.039315	0.00710611	0.0317767
3058.88	70.1418	73.128		3058.88	73.68	73.3145		3058.88	69.1975	71.5735		0.0408345	0.00498508	0.0331974
3055.02	69.9641	73.128		3055.02	73.5405	73.3145		3055.02	69.0934	71.5735		0.0432653	0.00308217	0.034652
3051.16	69.6197	73.128		3051.16	73.3343	73.3145		3051.16	68.8243	71.5735		0.0479744	0.00027026	0.0384116
3047.31	69.0279	73.128		3047.31	72.9406	73.3145		3047.31	68.3311	71.5735		0.0560669	0.00510048	0.0453015
3043.45	68.1485	73.128		3043.45	72.3755	73.3145		3043.45	67.6529	71.5735		0.0680931	0.0128087	0.0547768
3039.59	66.9095	73.128		3039.59	71.5721	73.3145		3039.59	66.6912	71.5735		0.0850357	0.0237668	0.0682134
3035.73	65.1308	73.128		3035.73	70.3623	73.3145		3035.73	65.2329	71.5735		0.109359	0.0402687	0.0885882
3031.88	62.525	73.128		3031.88	68.6462	73.3145		3031.88	62.9808	71.5735		0.144992	0.0636748	0.120055
3028.02	58.6262	73.128		3028.02	66.1227	73.3145		3028.02	59.3629	71.5735		0.198307	0.0980951	0.170603
3024.16	52.8616	73.128		3024.16	62.2102	73.3145		3024.16	53.6383	71.5735		0.277135	0.151461	0.250584
3020.3	45.2052	73.128		3020.3	56.6888	73.3145		3020.3	45.7462	71.5735		0.381835	0.226773	0.360851
3016.45	37.1881	73.128		3016.45	50.4769	73.3145		3016.45	37.3739	71.5735		0.491465	0.311502	0.477825
3012.59	31.6534	73.128		3012.59	45.9084	73.3145		3012.59	31.5426	71.5735		0.56715	0.373816	0.559297
3008.73	30.6201	73.128		3008.73	45.1387	73.3145		3008.73	30.4373	71.5735		0.581281	0.384314	0.574741
3004.87	33.673	73.128		3004.87	47.9414	73.3145		3004.87	33.8096	71.5735		0.539533	0.346086	0.527624
3001.02	38.6275	73.128		3001.02	52.1578	73.3145		3001.02	39.5063	71.5735		0.471782	0.288575	0.448031
2997.16	43.0292	73.128		2997.16	55.7124	73.3145		2997.16	44.8495	71.5735		0.41159	0.24009	0.373378
2993.3	45.4938	73.128		2993.3	57.7948	73.3145		2993.3	48.0445	71.5735		0.377888	0.211686	0.328739
2989.45	45.817	73.128		2989.45	58.5004	73.3145		2989.45	48.5668	71.5735		0.373469	0.202062	0.321442
2985.59	44.1532	73.128		2985.59	57.973	73.3145		2985.59	46.7306	71.5735		0.396221	0.209256	0.347096
2981.73	40.5572	73.128		2981.73	56.0326	73.3145		2981.73	42.991	71.5735		0.445395	0.235723	0.399345
2977.87	35.3152	73.128		2977.87	52.5173	73.3145		2977.87	37.7822	71.5735		0.517077	0.283671	0.472121
2974.02	29.2399	73.128		2974.02	47.5838	73.3145		2974.02	31.704	71.5735		0.600155	0.350964	0.557042
2970.16	23.3574	73.128		2970.16	41.6734	73.3145		2970.16	25.5532	71.5735		0.680596	0.43158	0.642979
2966.3	18.4993	73.128		2966.3	35.5896	73.3145		2966.3	20.2201	71.5735		0.747028	0.514562	0.717492
2962.44	15.2247	73.128		2962.44	30.5363	73.3145		2962.44	16.4755	71.5735		0.791808	0.583489	0.76981
2958.59	13.4476	73.128		2958.59	27.1228	73.3145		2958.59	14.5197	71.5735		0.816108	0.630049	0.797135
2954.73	12.5246	73.128		2954.73	24.9579	73.3145		2954.73	13.785	71.5735		0.828731	0.659578	0.807401
2950.87	11.9151	73.128		2950.87	23.5852	73.3145		2950.87	13.303	71.5735		0.837066	0.678301	0.814135
2947.01	11.0609	73.128		2947.01	22.1083	73.3145		2947.01	12.1397	71.5735		0.848746	0.698446	0.830389
2943.16	9.54145	73.128		2943.16	19.2281	73.3145		2943.16	10.0725	71.5735		0.869524	0.737731	0.85927
2939.3	7.72944	73.128		2939.3	15.0567	73.3145		2939.3	7.76385	71.5735		0.894303	0.794629	0.891526
2935.44	6.26421	73.128		2935.44	11.0389	73.3145		2935.44	5.93865	71.5735		0.914339	0.849432	0.917027
2931.59	5.38475	73.128		2931.59	8.29044	73.3145		2931.59	4.84424	71.5735		0.926365	0.88692	0.932318
2927.73	5.02586	73.128		2927.73	7.03245	73.3145		2927.73	4.3377	71.5735		0.931273	0.904078	0.939395
2923.87	5.07675	73.128		2923.87	7.20361	73.3145		2923.87	4.30236	71.5735		0.930577	0.901744	0.939889
2920.01	5.58752	73.128		2920.01	8.97212	73.3145		2920.01	4.81822	71.5735		0.923593	0.877621	0.932682
2916.16	6.75092	73.128		2916.16	12.4461	73.3145		2916.16	6.06172	71.5735		0.907684	0.830236	0.915308
2912.3	8.50254	73.128		2912.3	16.8359	73.3145		2912.3	7.96983	71.5735		0.883731	0.77036	0.888648
2908.44	10.5357	73.128		2908.44	21.1679	73.3145		2908.44	10.1974	71.5735		0.855928	0.711273	0.857525
2904.58	12.7057	73.128		2904.58	25.2409	73.3145		2904.58	12.5757	71.5735		0.826254	0.655717	0.824297
2900.73	14.9666	73.128		2900.73	29.0925	73.3145		2900.73	15.0564	71.5735		0.795337	0.603183	0.789637
2896.87	17.3738	73.128		2896.87	32.7854	73.3145		2896.87	17.6823	71.5735		0.762419	0.552811	0.752949
2893.01	19.9138	73.128		2893.01	36.3548	73.3145		2893.01	20.5323	71.5735		0.727686	0.504126	0.713129
2889.15	22.2825	73.128		2889.15	39.6561	73.3145		2889.15	23.4385	71.5735		0.695295	0.459096	0.672526
2885.3	24.0671	73.128		2885.3	42.1982	73.3145		2885.3	25.8635	71.5735		0.670891	0.424422	0.638644
2881.44	24.8193	73.128		2881.44	43.129	73.3145		2881.44	26.8707	71.5735		0.660605	0.411726	0.624573
2877.58	24.064	73.128		2877.58	41.8556	73.3145		2877.58	25.7371	71.5735		0.670933	0.429095	0.64041
2873.72	22.3074	73.128		2873.72	39.3525	73.3145		2873.72	23.3322	71.5735		0.694954	0.463237	0.674011
2869.87	20.5251	73.128		2869.87	36.8979	73.3145		2869.87	21.0706	71.5735		0.719326	0.496717	0.705608
2866.01	17.9609	73.128		2866.01	33.1307	73.3145		2866.01	18.2381	71.5735		0.75439	0.548102	0.745183
2862.15	13.9644	73.128		2862.15	26.7092	73.3145		2862.15	13.994	71.5735		0.809041	0.63569	0.80448
2858.3	10.2792	73.128		2858.3	20.0939	73.3145		2858.3	10.034	71.5735		0.859435	0.725922	0.859808
2854.44	8.92479	73.128		2854.44	17.3999	73.3145		2854.44	8.40925	71.5735		0.877957	0.762667	0.882509
2850.58	10.9159	73.128		2850.58	20.9884	73.3145		2850.58	10.1918	71.5735		0.850729	0.713721	0.857604
2846.72	16.9754	73.128		2846.72	30.1959	73.3145		2846.72	16.3224	71.5735		0.767867	0.588132	0.77195
2842.87	25.8009	73.128		2842.87	40.8705	73.3145		2842.87	25.5651	71.5735		0.647182	0.442532	0.642814
2839.01	34.527	73.128		2839.01	49.5543	73.3145		2839.01	34.5897	71.5735		0.527856	0.324087	0.516724
2835.15	41.6899	73.128		2835.15	55.8159	73.3145		2835.15	41.6353	71.5735		0.429905	0.238678	0.418286
2831.29	47.3518	73.128		2831.29	60.2711	73.3145		2831.29	47.0211	71.5735		0.352481	0.177911	0.343038
2827.44	52.0379	73.128		2827.44	63.6205	73.3145		2827.44	51.4986	71.5735		0.288399	0.132225	0.28048
2823.58	55.8621	73.128		2823.58	66.2191	73.3145		2823.58	55.2042	71.5735		0.236105	0.09678	0.228706
2819.72	58.8947	73.128		2819.72	68.2373	73.3145		2819.72	58.1694	71.5735		0.194636	0.0692523	0.187278
2815.86	61.3517	73.128		2815.86	69.8222	73.3145		2815.86	60.573	71.5735		0.161037	0.0476342	0.153696
2812.01	63.3708	73.128		2812.01	71.0907	73.3145		2812.01	62.5596	71.5735		0.133426	0.0303332	0.125939
2808.15	65.0533	73.128		2808.15	72.1238	73.3145		2808.15	64.2159	71.5735		0.110419	0.0162416	0.102798
2804.29	66.4662	73.128		2804.29	72.9441	73.3145		2804.29	65.5722	71.5735		0.0910972	0.0050523	0.0838476
2800.43	67.621	73.128		2800.43	73.5774	73.3145		2800.43	66.6362	71.5735		0.0753059	0.00358541	0.0689825
2796.58	68.5735	73.128		2796.58	74.1048	73.3145		2796.58	67.5184	71.5735		0.0622807	0.0107796	0.0566563
2792.72	69.4086	73.128		2792.72	74.5618	73.3145		2792.72	68.2941	71.5735		0.0508611	0.0170129	0.0458191
2788.86	70.1821	73.128		2788.86	74.9688	73.3145		2788.86	68.9678	71.5735		0.040284	0.0225633	0.036406
2785.01	70.8956	73.128		2785.01	75.3561	73.3145		2785.01	69.5824	71.5735		0.0305273	0.0278469	0.0278194
2781.15	71.5488	73.128		2781.15	75.7176	73.3145		2781.15	70.1767	71.5735		0.0215944	0.032778	0.0195159
2777.29	72.104	73.128		2777.29	76.0102	73.3145		2777.29	70.6852	71.5735		0.0140028	0.0367686	0.0124107
2773.43	72.4925	73.128		2773.43	76.2067	73.3145		2773.43	71.046	71.5735		0.0086896	0.0394494	0.00737031
2769.58	72.797	73.128		2769.58	76.3701	73.3145		2769.58	71.3369	71.5735		0.00452654	0.041677	0.00330562
2765.72	73.088	73.128		2765.72	76.5193	73.3145		2765.72	71.5792	71.5735		0.000546275	0.0437126	7.91913e-05
2761.86	73.3237	73.128		2761.86	76.6266	73.3145		2761.86	71.7705	71.5735		0.00267709	0.0451764	0.00275197
2758	73.5056	73.128		2758	76.7219	73.3145		2758	71.9371	71.5735		0.0051644	0.0464756	0.00507925
2754.15	73.6495	73.128		2754.15	76.7974	73.3145		2754.15	72.0614	71.5735		0.00713123	0.0475062	0.00681612
2750.29	73.7611	73.128		2750.29	76.8289	73.3145		2750.29	72.1487	71.5735		0.00865777	0.0479352	0.00803663
2746.43	73.8656	73.128		2746.43	76.8453	73.3145		2746.43	72.2023	71.5735		0.0100873	0.0481592	0.00878536
2742.57	73.9385	73.128		2742.57	76.8758	73.3145		2742.57	72.2326	71.5735		0.011084	0.0485753	0.00920866
2738.72	73.9367	73.128		2738.72	76.896	73.3145		2738.72	72.2389	71.5735		0.0110592	0.0488511	0.00929639
2734.86	73.8931	73.128		2734.86	76.8624	73.3145		2734.86	72.1727	71.5735		0.0104633	0.048393	0.00837092
2731	73.8697	73.128		2731	76.823	73.3145		2731	72.0899	71.5735		0.0101425	0.047855	0.00721404
2727.15	73.9391	73.128		2727.15	76.8577	73.3145		2727.15	72.1282	71.5735		0.0110923	0.0483277	0.00775053
2723.29	74.1153	73.128		2723.29	76.948	73.3145		2723.29	72.2555	71.5735		0.0135017	0.0495597	0.00952886
2719.43	74.31	73.128		2719.43	77.0309	73.3145		2719.43	72.3713	71.5735		0.0161642	0.0506912	0.0111464
2715.57	74.4845	73.128		2715.57	77.1132	73.3145		2715.57	72.4922	71.5735		0.0185502	0.0518134	0.0128358
2711.72	74.6523	73.128		2711.72	77.2229	73.3145		2711.72	72.6311	71.5735		0.0208443	0.0533102	0.0147764
2707.86	74.7955	73.128		2707.86	77.3029	73.3145		2707.86	72.7223	71.5735		0.0228033	0.0544003	0.0160501
2704	74.9047	73.128		2704	77.3203	73.3145		2704	72.7483	71.5735		0.024296	0.0546385	0.0164141
2700.14	74.9582	73.128		2700.14	77.313	73.3145		2700.14	72.7472	71.5735		0.0250284	0.0545388	0.0163985
2696.29	74.9138	73.128		2696.29	77.2876	73.3145		2696.29	72.7189	71.5735		0.0244212	0.0541926	0.0160026
2692.43	74.7925	73.128		2692.43	77.2317	73.3145		2692.43	72.6165	71.5735		0.0227619	0.0534295	0.0145723
2688.57	74.689	73.128		2688.57	77.1835	73.3145		2688.57	72.4782	71.5735		0.021346	0.0527719	0.0126401
2684.71	74.6365	73.128		2684.71	77.1706	73.3145		2684.71	72.396	71.5735		0.0206288	0.0525961	0.0114913
2680.86	74.6401	73.128		2680.86	77.1734	73.3145		2680.86	72.3982	71.5735		0.0206772	0.052634	0.0115223
2677	74.727	73.128		2677	77.2027	73.3145		2677	72.4734	71.5735		0.0218667	0.0530347	0.0125724
2673.14	74.8409	73.128		2673.14	77.2719	73.3145		2673.14	72.5753	71.5735		0.0234233	0.0539777	0.0139971
2669.29	74.9776	73.128		2669.29	77.3603	73.3145		2669.29	72.6909	71.5735		0.0252936	0.0551832	0.0156115
2665.43	75.1725	73.128		2665.43	77.4624	73.3145		2665.43	72.8428	71.5735		0.0279588	0.056577	0.0177334
2661.57	75.3668	73.128		2661.57	77.5574	73.3145		2661.57	73.0439	71.5735		0.0306146	0.0578717	0.020544
2657.71	75.5338	73.128		2657.71	77.6505	73.3145		2657.71	73.2662	71.5735		0.0328995	0.0591418	0.0236496
2653.86	75.6959	73.128		2653.86	77.7601	73.3145		2653.86	73.4309	71.5735		0.0351155	0.0606376	0.0259507
2650	75.8372	73.128		2650	77.8251	73.3145		2650	73.5329	71.5735		0.0370484	0.0615238	0.0273764
2646.14	75.9389	73.128		2646.14	77.8651	73.3145		2646.14	73.6488	71.5735		0.0384379	0.0620694	0.028995
2642.28	76.0228	73.128		2642.28	77.9423	73.3145		2642.28	73.77	71.5735		0.0395856	0.0631223	0.0306881
2638.43	76.107	73.128		2638.43	78.0113	73.3145		2638.43	73.8573	71.5735		0.0407368	0.0640627	0.0319076
2634.57	76.2298	73.128		2634.57	78.0674	73.3145		2634.57	73.9458	71.5735		0.0424159	0.064828	0.0331446
2630.71	76.4054	73.128		2630.71	78.144	73.3145		2630.71	74.0662	71.5735		0.0448182	0.0658739	0.034827
2626.85	76.5705	73.128		2626.85	78.2315	73.3145		2626.85	74.2261	71.5735		0.0470758	0.0670672	0.0370613
2623	76.6973	73.128		2623	78.3016	73.3145		2623	74.3926	71.5735		0.0488099	0.0680234	0.0393868
2619.14	76.8105	73.128		2619.14	78.3381	73.3145		2619.14	74.5289	71.5735		0.050358	0.0685202	0.0412914
2615.28	76.9035	73.128		2615.28	78.3886	73.3145		2615.28	74.6412	71.5735		0.0516294	0.0692099	0.042861
2611.43	76.9839	73.128		2611.43	78.4662	73.3145		2611.43	74.7289	71.5735		0.0527283	0.0702681	0.0440865
2607.57	77.0994	73.128		2607.57	78.5239	73.3145		2607.57	74.8107	71.5735		0.054308	0.0710545	0.0452286
2603.71	77.2159	73.128		2603.71	78.5679	73.3145		2603.71	74.9051	71.5735		0.0559016	0.071655	0.046547
2599.85	77.3073	73.128		2599.85	78.6319	73.3145		2599.85	75.0039	71.5735		0.0571515	0.0725275	0.0479281
2596	77.4136	73.128		2596	78.7104	73.3145		2596	75.0932	71.5735		0.0586049	0.0735991	0.0491752
2592.14	77.5262	73.128		2592.14	78.7619	73.3145		2592.14	75.1828	71.5735		0.0601444	0.0743008	0.0504281
2588.28	77.6395	73.128		2588.28	78.7955	73.3145		2588.28	75.2886	71.5735		0.0616939	0.0747603	0.0519061
2584.42	77.7753	73.128		2584.42	78.8653	73.3145		2584.42	75.3754	71.5735		0.0635502	0.0757115	0.053118
2580.57	77.9032	73.128		2580.57	78.952	73.3145		2580.57	75.4228	71.5735		0.0652994	0.0768938	0.0537805
2576.71	77.9933	73.128		2576.71	79.0341	73.3145		2576.71	75.4943	71.5735		0.0665319	0.0780145	0.0547799
2572.85	78.0964	73.128		2572.85	79.105	73.3145		2572.85	75.597	71.5735		0.0679411	0.0789809	0.0562147
2568.99	78.2147	73.128		2568.99	79.1684	73.3145		2568.99	75.6919	71.5735		0.0695591	0.079846	0.0575409
2565.14	78.304	73.128		2565.14	79.2307	73.3145		2565.14	75.7863	71.5735		0.0707803	0.0806959	0.0588592
2561.28	78.3905	73.128		2561.28	79.2586	73.3145		2561.28	75.8533	71.5735		0.0719636	0.0810766	0.0597954
2557.42	78.4708	73.128		2557.42	79.2868	73.3145		2557.42	75.8815	71.5735		0.0730613	0.0814608	0.0601891
2553.56	78.5142	73.128		2553.56	79.3406	73.3145		2553.56	75.9005	71.5735		0.0736548	0.0821953	0.0604549
2549.71	78.5444	73.128		2549.71	79.3929	73.3145		2549.71	75.9457	71.5735		0.0740675	0.0829082	0.0610861
2545.85	78.5857	73.128		2545.85	79.4209	73.3145		2545.85	75.9837	71.5735		0.074633	0.0832902	0.0616176
2541.99	78.6238	73.128		2541.99	79.426	73.3145		2541.99	75.9805	71.5735		0.0751535	0.0833602	0.061573
2538.14	78.6514	73.128		2538.14	79.4453	73.3145		2538.14	76.0103	71.5735		0.0755311	0.0836227	0.0619891
2534.28	78.6821	73.128		2534.28	79.4718	73.3145		2534.28	76.0661	71.5735		0.0759505	0.0839844	0.0627692
2530.42	78.7395	73.128		2530.42	79.4932	73.3145		2530.42	76.0927	71.5735		0.0767358	0.0842756	0.06314
2526.56	78.8182	73.128		2526.56	79.5294	73.3145		2526.56	76.147	71.5735		0.0778122	0.0847706	0.0638991
2522.71	78.8936	73.128		2522.71	79.5743	73.3145		2522.71	76.2631	71.5735		0.0788433	0.0853818	0.0655216
2518.85	78.9709	73.128		2518.85	79.6143	73.3145		2518.85	76.3769	71.5735		0.0798996	0.0859275	0.0671112
2514.99	79.0378	73.128		2514.99	79.6691	73.3145		2514.99	76.4503	71.5735		0.0808151	0.0866753	0.0681366
2511.13	79.1141	73.128		2511.13	79.7289	73.3145		2511.13	76.5032	71.5735		0.0818589	0.0874909	0.0688763
2507.28	79.2175	73.128		2507.28	79.757	73.3145		2507.28	76.5481	71.5735		0.0832728	0.0878745	0.0695037
2503.42	79.2983	73.128		2503.42	79.7792	73.3145		2503.42	76.5955	71.5735		0.084377	0.0881768	0.0701652
2499.56	79.3372	73.128		2499.56	79.8232	73.3145		2499.56	76.6569	71.5735		0.084909	0.0887779	0.0710226
2495.7	79.3803	73.128		2495.7	79.873	73.3145		2495.7	76.7325	71.5735		0.0854984	0.0894562	0.0720799
2491.85	79.4546	73.128		2491.85	79.9207	73.3145		2491.85	76.8025	71.5735		0.0865142	0.0901077	0.0730575
2487.99	79.5203	73.128		2487.99	79.9635	73.3145		2487.99	76.8509	71.5735		0.0874133	0.0906917	0.0737344
2484.13	79.5591	73.128		2484.13	80.0073	73.3145		2484.13	76.8982	71.5735		0.0879429	0.0912891	0.0743953
2480.28	79.6084	73.128		2480.28	80.0446	73.3145		2480.28	76.951	71.5735		0.0886177	0.0917974	0.075132
2476.42	79.6769	73.128		2476.42	80.0564	73.3145		2476.42	76.9768	71.5735		0.089554	0.091958	0.0754931
2472.56	79.7255	73.128		2472.56	80.0688	73.3145		2472.56	76.9867	71.5735		0.0902189	0.0921269	0.0756311
2468.7	79.7509	73.128		2468.7	80.1102	73.3145		2468.7	77.0284	71.5735		0.0905663	0.0926916	0.0762134
2464.85	79.7721	73.128		2464.85	80.1495	73.3145		2464.85	77.07	71.5735		0.0908559	0.0932283	0.0767956
2460.99	79.7867	73.128		2460.99	80.1448	73.3145		2460.99	77.0825	71.5735		0.0910565	0.0931639	0.0769696
2457.13	79.8039	73.128		2457.13	80.1518	73.3145		2457.13	77.0787	71.5735		0.091291	0.093259	0.076916
2453.27	79.818	73.128		2453.27	80.2092	73.3145		2453.27	77.0788	71.5735		0.0914835	0.094043	0.0769179
2449.42	79.8316	73.128		2449.42	80.2471	73.3145		2449.42	77.1214	71.5735		0.0916702	0.0945593	0.0775128
2445.56	79.8611	73.128		2445.56	80.2393	73.3145		2445.56	77.1711	71.5735		0.0920732	0.0944528	0.0782079
2441.7	79.8986	73.128		2441.7	80.2348	73.3145		2441.7	77.1854	71.5735		0.0925863	0.094391	0.0784075
2437.84	79.9295	73.128		2437.84	80.2769	73.3145		2437.84	77.1916	71.5735		0.0930082	0.094966	0.0784934
2433.99	79.9525	73.128		2433.99	80.3172	73.3145		2433.99	77.2121	71.5735		0.093323	0.0955148	0.0787803
2430.13	79.9755	73.128		2430.13	80.3104	73.3145		2430.13	77.2327	71.5735		0.0936377	0.0954221	0.0790685
2426.27	80.0004	73.128		2426.27	80.3149	73.3145		2426.27	77.2562	71.5735		0.0939783	0.0954841	0.0793962
2422.41	80.0285	73.128		2422.41	80.3503	73.3145		2422.41	77.2872	71.5735		0.0943627	0.0959667	0.07983
2418.56	80.0372	73.128		2418.56	80.3688	73.3145		2418.56	77.2921	71.5735		0.0944817	0.0962193	0.0798987
2414.7	80.0307	73.128		2414.7	80.3603	73.3145		2414.7	77.2997	71.5735		0.0943923	0.0961028	0.0800044
2410.84	80.0322	73.128		2410.84	80.3658	73.3145		2410.84	77.3246	71.5735		0.0944125	0.0961787	0.0803528
2406.99	80.0369	73.128		2406.99	80.385	73.3145		2406.99	77.3229	71.5735		0.094478	0.0964409	0.0803278
2403.13	80.0521	73.128		2403.13	80.3896	73.3145		2403.13	77.308	71.5735		0.0946856	0.0965036	0.0801203
2399.27	80.0588	73.128		2399.27	80.3944	73.3145		2399.27	77.2915	71.5735		0.0947774	0.0965681	0.0798891
2395.41	80.042	73.128		2395.41	80.408	73.3145		2395.41	77.2987	71.5735		0.0945473	0.0967534	0.0799899
2391.56	80.0413	73.128		2391.56	80.4098	73.3145		2391.56	77.3248	71.5735		0.0945369	0.0967779	0.0803547
2387.7	80.0575	73.128		2387.7	80.3688	73.3145		2387.7	77.3131	71.5735		0.0947587	0.0962194	0.0801916
2383.84	80.0314	73.128		2383.84	80.263	73.3145		2383.84	77.2733	71.5735		0.0944027	0.0947759	0.0796352
2379.98	79.9478	73.128		2379.98	80.0887	73.3145		2379.98	77.2203	71.5735		0.0932593	0.0923989	0.0788946
2376.13	79.8645	73.128		2376.13	79.8795	73.3145		2376.13	77.1772	71.5735		0.0921192	0.0895453	0.0782924
2372.27	79.8294	73.128		2372.27	79.6916	73.3145		2372.27	77.135	71.5735		0.0916393	0.0869828	0.0777029
2368.41	79.8438	73.128		2368.41	79.5236	73.3145		2368.41	77.0516	71.5735		0.0918363	0.0846905	0.0765379
2364.55	79.8736	73.128		2364.55	79.392	73.3145		2364.55	77.0083	71.5735		0.0922438	0.0828957	0.0759325
2360.7	79.8697	73.128		2360.7	79.3633	73.3145		2360.7	77.0565	71.5735		0.0921914	0.082504	0.0766061
2356.84	79.9547	73.128		2356.84	79.4956	73.3145		2356.84	77.1699	71.5735		0.0933536	0.0843094	0.0781902
2352.98	80.0929	73.128		2352.98	79.7683	73.3145		2352.98	77.2491	71.5735		0.0952431	0.0880288	0.0792975
2349.13	80.0811	73.128		2349.13	79.845	73.3145		2349.13	77.186	71.5735		0.0950813	0.0890754	0.0784163
2345.27	80.0146	73.128		2345.27	79.7139	73.3145		2345.27	77.0426	71.5735		0.0941726	0.0872862	0.076412
2341.41	80.0036	73.128		2341.41	79.6585	73.3145		2341.41	76.9782	71.5735		0.0940226	0.0865315	0.0755121
2337.55	80.0246	73.128		2337.55	79.7423	73.3145		2337.55	77.0285	71.5735		0.0943084	0.0876746	0.0762153
2333.7	80.0851	73.128		2333.7	79.8144	73.3145		2333.7	77.0834	71.5735		0.0951362	0.0886568	0.076982
2329.84	80.1486	73.128		2329.84	79.8885	73.3145		2329.84	77.11	71.5735		0.096005	0.0896681	0.0773541
2325.98	80.1608	73.128		2325.98	79.91	73.3145		2325.98	77.1057	71.5735		0.0961714	0.0899614	0.0772931
2322.12	80.1857	73.128		2322.12	79.9711	73.3145		2322.12	77.1463	71.5735		0.096512	0.0907944	0.0778604
2318.27	80.2208	73.128		2318.27	80.1233	73.3145		2318.27	77.2057	71.5735		0.0969927	0.0928709	0.0786914
2314.41	80.2194	73.128		2314.41	80.2314	73.3145		2314.41	77.2336	71.5735		0.0969726	0.0943455	0.0790801
2310.55	80.2434	73.128		2310.55	80.3078	73.3145		2310.55	77.2887	71.5735		0.0973009	0.0953877	0.0798505
2306.69	80.3399	73.128		2306.69	80.4208	73.3145		2306.69	77.3501	71.5735		0.0986208	0.0969285	0.080709
2302.84	80.4664	73.128		2302.84	80.5642	73.3145		2302.84	77.3821	71.5735		0.10035	0.0988839	0.0811549
2298.98	80.5499	73.128		2298.98	80.6922	73.3145		2298.98	77.421	71.5735		0.101492	0.10063	0.0816993
2295.12	80.5941	73.128		2295.12	80.7742	73.3145		2295.12	77.4627	71.5735		0.102097	0.101749	0.0822815
2291.27	80.6671	73.128		2291.27	80.8643	73.3145		2291.27	77.5199	71.5735		0.103095	0.102978	0.0830813
2287.41	80.7604	73.128		2287.41	80.9601	73.3145		2287.41	77.6044	71.5735		0.104371	0.104284	0.0842619
2283.55	80.8247	73.128		2283.55	81.0014	73.3145		2283.55	77.6743	71.5735		0.10525	0.104847	0.0852382
2279.69	80.8725	73.128		2279.69	81.0197	73.3145		2279.69	77.7352	71.5735		0.105904	0.105097	0.0860894
2275.84	80.9381	73.128		2275.84	81.079	73.3145		2275.84	77.8026	71.5735		0.106801	0.105906	0.0870303
2271.98	80.988	73.128		2271.98	81.1361	73.3145		2271.98	77.8465	71.5735		0.107483	0.106686	0.0876442
2268.12	81.0163	73.128		2268.12	81.159	73.3145		2268.12	77.8984	71.5735		0.10787	0.106998	0.0883687
2264.26	81.0528	73.128		2264.26	81.1865	73.3145		2264.26	77.9718	71.5735		0.10837	0.107373	0.0893948
2260.41	81.091	73.128		2260.41	81.2145	73.3145		2260.41	77.9791	71.5735		0.108891	0.107755	0.0894965
2256.55	81.1227	73.128		2256.55	81.2427	73.3145		2256.55	77.9676	71.5735		0.109325	0.108139	0.0893353
2252.69	81.1297	73.128		2252.69	81.2627	73.3145		2252.69	78.0224	71.5735		0.109421	0.108412	0.0901011
2248.83	81.136	73.128		2248.83	81.2742	73.3145		2248.83	78.0584	71.5735		0.109508	0.108568	0.0906045
2244.98	81.1867	73.128		2244.98	81.303	73.3145		2244.98	78.0602	71.5735		0.110201	0.108962	0.0906301
2241.12	81.2279	73.128		2241.12	81.3371	73.3145		2241.12	78.0802	71.5735		0.110764	0.109427	0.0909092
2237.26	81.2339	73.128		2237.26	81.3698	73.3145		2237.26	78.1135	71.5735		0.110846	0.109872	0.0913748
2233.4	81.2541	73.128		2233.4	81.3994	73.3145		2233.4	78.1504	71.5735		0.111122	0.110277	0.0918901
2229.55	81.2839	73.128		2229.55	81.4294	73.3145		2229.55	78.1849	71.5735		0.111529	0.110686	0.0923719
2225.69	81.3165	73.128		2225.69	81.4733	73.3145		2225.69	78.2258	71.5735		0.111976	0.111285	0.0929432
2221.83	81.3588	73.128		2221.83	81.507	73.3145		2221.83	78.262	71.5735		0.112554	0.111744	0.0934494
2217.98	81.399	73.128		2217.98	81.5078	73.3145		2217.98	78.2794	71.5735		0.113103	0.111756	0.0936923
2214.12	81.4137	73.128		2214.12	81.4961	73.3145		2214.12	78.2918	71.5735		0.113305	0.111596	0.0938656
2210.26	81.4029	73.128		2210.26	81.5124	73.3145		2210.26	78.3097	71.5735		0.113157	0.111818	0.0941161
2206.4	81.4056	73.128		2206.4	81.5384	73.3145		2206.4	78.3163	71.5735		0.113194	0.112173	0.0942071
2202.55	81.4156	73.128		2202.55	81.5473	73.3145		2202.55	78.3166	71.5735		0.113331	0.112293	0.0942123
2198.69	81.4183	73.128		2198.69	81.5688	73.3145		2198.69	78.3291	71.5735		0.113367	0.112588	0.0943869
2194.83	81.414	73.128		2194.83	81.5916	73.3145		2194.83	78.3232	71.5735		0.113308	0.112898	0.0943045
2190.97	81.3857	73.128		2190.97	81.5901	73.3145		2190.97	78.2989	71.5735		0.112922	0.112878	0.0939652
2187.12	81.3682	73.128		2187.12	81.581	73.3145		2187.12	78.2934	71.5735		0.112683	0.112753	0.0938878
2183.26	81.3859	73.128		2183.26	81.594	73.3145		2183.26	78.3049	71.5735		0.112925	0.112931	0.094048
2179.4	81.3981	73.128		2179.4	81.6288	73.3145		2179.4	78.2966	71.5735		0.113091	0.113405	0.0939327
2175.54	81.3932	73.128		2175.54	81.6383	73.3145		2175.54	78.2722	71.5735		0.113025	0.113535	0.0935916
2171.69	81.386	73.128		2171.69	81.6093	73.3145		2171.69	78.2656	71.5735		0.112926	0.11314	0.0934989
2167.83	81.3792	73.128		2167.83	81.5911	73.3145		2167.83	78.2874	71.5735		0.112833	0.112892	0.0938037
2163.97	81.37	73.128		2163.97	81.6098	73.3145		2163.97	78.3284	71.5735		0.112707	0.113146	0.0943772
2160.12	81.3791	73.128		2160.12	81.6434	73.3145		2160.12	78.3493	71.5735		0.112831	0.113605	0.0946693
2156.26	81.4001	73.128		2156.26	81.6753	73.3145		2156.26	78.3534	71.5735		0.113119	0.114039	0.0947268
2152.4	81.4056	73.128		2152.4	81.7032	73.3145		2152.4	78.3736	71.5735		0.113194	0.114421	0.095009
2148.54	81.4307	73.128		2148.54	81.7352	73.3145		2148.54	78.419	71.5735		0.113537	0.114857	0.095642
2144.69	81.4931	73.128		2144.69	81.7586	73.3145		2144.69	78.4696	71.5735		0.114391	0.115176	0.0963494
2140.83	81.5404	73.128		2140.83	81.7554	73.3145		2140.83	78.5027	71.5735		0.115037	0.115132	0.0968122
2136.97	81.5494	73.128		2136.97	81.7689	73.3145		2136.97	78.5422	71.5735		0.11516	0.115317	0.0973646
2133.11	81.5573	73.128		2133.11	81.8302	73.3145		2133.11	78.5763	71.5735		0.115269	0.116152	0.0978398
2129.26	81.5612	73.128		2129.26	81.8702	73.3145		2129.26	78.5784	71.5735		0.115321	0.116699	0.0978692
2125.4	81.5543	73.128		2125.4	81.8615	73.3145		2125.4	78.5688	71.5735		0.115227	0.11658	0.097735
2121.54	81.5486	73.128		2121.54	81.8634	73.3145		2121.54	78.5633	71.5735		0.11515	0.116606	0.0976593
2117.68	81.5333	73.128		2117.68	81.8584	73.3145		2117.68	78.5558	71.5735		0.11494	0.116538	0.097554
2113.83	81.4972	73.128		2113.83	81.8315	73.3145		2113.83	78.5428	71.5735		0.114446	0.116171	0.097373
2109.97	81.4422	73.128		2109.97	81.8265	73.3145		2109.97	78.5326	71.5735		0.113694	0.116102	0.0972304
2106.11	81.3948	73.128		2106.11	81.8434	73.3145		2106.11	78.5261	71.5735		0.113047	0.116333	0.0971384
2102.26	81.3715	73.128		2102.26	81.8339	73.3145		2102.26	78.5092	71.5735		0.112727	0.116203	0.0969034
2098.4	81.3477	73.128		2098.4	81.7727	73.3145		2098.4	78.476	71.5735		0.112401	0.115368	0.0964396
2094.54	81.3007	73.128		2094.54	81.7196	73.3145		2094.54	78.4563	71.5735		0.111759	0.114644	0.0961639
2090.68	81.2464	73.128		2090.68	81.7066	73.3145		2090.68	78.4452	71.5735		0.111016	0.114467	0.0960082
2086.83	81.174	73.128		2086.83	81.6927	73.3145		2086.83	78.4176	71.5735		0.110026	0.114276	0.0956231
2082.97	81.0906	73.128		2082.97	81.6533	73.3145		2082.97	78.3888	71.5735		0.108887	0.11374	0.0952212
2079.11	81.0483	73.128		2079.11	81.6088	73.3145		2079.11	78.3727	71.5735		0.108308	0.113133	0.0949962
2075.25	81.05	73.128		2075.25	81.5955	73.3145		2075.25	78.3563	71.5735		0.108331	0.112951	0.0947664
2071.4	81.0608	73.128		2071.4	81.613	73.3145		2071.4	78.3349	71.5735		0.108479	0.11319	0.094467
2067.54	81.0317	73.128		2067.54	81.5855	73.3145		2067.54	78.3039	71.5735		0.108081	0.112814	0.0940352
2063.68	80.9921	73.128		2063.68	81.5517	73.3145		2063.68	78.271	71.5735		0.107539	0.112353	0.0935751
2059.82	80.9998	73.128		2059.82	81.5904	73.3145		2059.82	78.265	71.5735		0.107645	0.112882	0.0934913
2055.97	81.0138	73.128		2055.97	81.6195	73.3145		2055.97	78.2514	71.5735		0.107836	0.113278	0.0933008
2052.11	80.9947	73.128		2052.11	81.595	73.3145		2052.11	78.2121	71.5735		0.107574	0.112944	0.0927521
2048.25	80.9531	73.128		2048.25	81.5654	73.3145		2048.25	78.1726	71.5735		0.107006	0.11254	0.0921995
2044.39	80.9174	73.128		2044.39	81.5585	73.3145		2044.39	78.131	71.5735		0.106518	0.112447	0.0916183
2040.54	80.9088	73.128		2040.54	81.5861	73.3145		2040.54	78.0975	71.5735		0.1064	0.112824	0.0911513
2036.68	80.9275	73.128		2036.68	81.6248	73.3145		2036.68	78.0906	71.5735		0.106656	0.113351	0.0910545
2032.82	80.9717	73.128		2032.82	81.638	73.3145		2032.82	78.0985	71.5735		0.10726	0.113531	0.091165
2028.97	81.0411	73.128		2028.97	81.6738	73.3145		2028.97	78.1212	71.5735		0.10821	0.11402	0.0914825
2025.11	81.1266	73.128		2025.11	81.7527	73.3145		2025.11	78.1831	71.5735		0.109379	0.115096	0.0923464
2021.25	81.2072	73.128		2021.25	81.7825	73.3145		2021.25	78.2546	71.5735		0.110481	0.115502	0.0933457
2017.39	81.3072	73.128		2017.39	81.8104	73.3145		2017.39	78.3232	71.5735		0.111848	0.115882	0.0943036
2013.54	81.429	73.128		2013.54	81.9479	73.3145		2013.54	78.4178	71.5735		0.113513	0.117758	0.0956256
2009.68	81.5224	73.128		2009.68	82.0679	73.3145		2009.68	78.5109	71.5735		0.114791	0.119395	0.0969269
2005.82	81.6011	73.128		2005.82	82.1133	73.3145		2005.82	78.5779	71.5735		0.115867	0.120014	0.0978623
2001.96	81.6857	73.128		2001.96	82.1603	73.3145		2001.96	78.6298	71.5735		0.117024	0.120656	0.0985882
1998.11	81.7505	73.128		1998.11	82.1901	73.3145		1998.11	78.6701	71.5735		0.11791	0.121062	0.0991504
1994.25	81.7721	73.128		1994.25	82.1511	73.3145		1994.25	78.6783	71.5735		0.118206	0.120529	0.0992656
1990.39	81.808	73.128		1990.39	82.1553	73.3145		1990.39	78.6989	71.5735		0.118696	0.120587	0.099554
1986.53	81.8895	73.128		1986.53	82.2772	73.3145		1986.53	78.7635	71.5735		0.11981	0.12225	0.100456
1982.68	81.9515	73.128		1982.68	82.3539	73.3145		1982.68	78.8132	71.5735		0.120659	0.123295	0.10115
1978.82	81.9922	73.128		1978.82	82.3782	73.3145		1978.82	78.8424	71.5735		0.121216	0.123628	0.101558
1974.96	82.0244	73.128		1974.96	82.4247	73.3145		1974.96	78.8574	71.5735		0.121655	0.124262	0.101768
1971.11	82.0038	73.128		1971.11	82.3863	73.3145		1971.11	78.851	71.5735		0.121373	0.123738	0.101678
1967.25	81.9789	73.128		1967.25	82.3203	73.3145		1967.25	78.8628	71.5735		0.121034	0.122838	0.101843
1963.39	82.036	73.128		1963.39	82.398	73.3145		1963.39	78.9035	71.5735		0.121814	0.123898	0.102412
1959.53	82.1067	73.128		1959.53	82.491	73.3145		1959.53	78.9219	71.5735		0.122781	0.125166	0.102669
1955.68	82.1297	73.128		1955.68	82.5086	73.3145		1955.68	78.9173	71.5735		0.123095	0.125405	0.102605
1951.82	82.1378	73.128		1951.82	82.527	73.3145		1951.82	78.9067	71.5735		0.123206	0.125657	0.102457
1947.96	82.1206	73.128		1947.96	82.47	73.3145		1947.96	78.8744	71.5735		0.122971	0.124879	0.102005
1944.1	82.0998	73.128		1944.1	82.3592	73.3145		1944.1	78.8362	71.5735		0.122686	0.123368	0.101472
1940.25	82.1749	73.128		1940.25	82.4746	73.3145		1940.25	78.8331	71.5735		0.123714	0.124942	0.101429
1936.39	82.2801	73.128		1936.39	82.6644	73.3145		1936.39	78.8399	71.5735		0.125152	0.12753	0.101523
1932.53	82.3265	73.128		1932.53	82.7293	73.3145		1932.53	78.8583	71.5735		0.125786	0.128417	0.101781
1928.67	82.3376	73.128		1928.67	82.7401	73.3145		1928.67	78.8999	71.5735		0.125938	0.128564	0.102361
1924.82	82.3298	73.128		1924.82	82.6435	73.3145		1924.82	78.9124	71.5735		0.125832	0.127245	0.102536
1920.96	82.3543	73.128		1920.96	82.5565	73.3145		1920.96	78.8994	71.5735		0.126167	0.126059	0.102354
1917.1	82.4524	73.128		1917.1	82.6688	73.3145		1917.1	78.923	71.5735		0.127508	0.127591	0.102685
1913.24	82.5112	73.128		1913.24	82.7779	73.3145		1913.24	78.9697	71.5735		0.128313	0.129078	0.103336
1909.39	82.4862	73.128		1909.39	82.7632	73.3145		1909.39	78.9964	71.5735		0.127971	0.128878	0.10371
1905.53	82.4703	73.128		1905.53	82.7998	73.3145		1905.53	79.0053	71.5735		0.127753	0.129378	0.103834
1901.67	82.4793	73.128		1901.67	82.8723	73.3145		1901.67	78.9955	71.5735		0.127876	0.130367	0.103698
1897.82	82.4648	73.128		1897.82	82.8522	73.3145		1897.82	78.9616	71.5735		0.127679	0.130092	0.103223
1893.96	82.416	73.128		1893.96	82.7347	73.3145		1893.96	78.9129	71.5735		0.127011	0.12849	0.102544
1890.1	82.3519	73.128		1890.1	82.6337	73.3145		1890.1	78.8758	71.5735		0.126135	0.127112	0.102025
1886.24	82.3222	73.128		1886.24	82.7175	73.3145		1886.24	78.8414	71.5735		0.125728	0.128256	0.101544
1882.39	82.3061	73.128		1882.39	82.8385	73.3145		1882.39	78.7838	71.5735		0.125507	0.129906	0.10074
1878.53	82.296	73.128		1878.53	82.8663	73.3145		1878.53	78.7625	71.5735		0.12537	0.130285	0.100441
1874.67	82.2626	73.128		1874.67	82.7276	73.3145		1874.67	78.7604	71.5735		0.124913	0.128392	0.100412
1870.81	82.1568	73.128		1870.81	82.3642	73.3145		1870.81	78.6902	71.5735		0.123466	0.123436	0.0994322
1866.96	82.1697	73.128		1866.96	82.3778	73.3145		1866.96	78.6496	71.5735		0.123642	0.123621	0.0988651
1863.1	82.286	73.128		1863.1	82.7481	73.3145		1863.1	78.6898	71.5735		0.125234	0.128672	0.0994257
1859.24	82.3521	73.128		1859.24	82.8442	73.3145		1859.24	78.7014	71.5735		0.126137	0.129983	0.0995887
1855.38	82.4272	73.128		1855.38	82.8817	73.3145		1855.38	78.6816	71.5735		0.127164	0.130495	0.099311
1851.53	82.4236	73.128		1851.53	82.8935	73.3145		1851.53	78.6017	71.5735		0.127115	0.130656	0.0981955
1847.67	82.2839	73.128		1847.67	82.6145	73.3145		1847.67	78.4388	71.5735		0.125204	0.12685	0.0959186
1843.81	82.2002	73.128		1843.81	82.429	73.3145		1843.81	78.3004	71.5735		0.12406	0.12432	0.0939862
1839.96	82.2166	73.128		1839.96	82.643	73.3145		1839.96	78.2172	71.5735		0.124284	0.127238	0.0928234
1836.1	82.1425	73.128		1836.1	82.7231	73.3145		1836.1	78.0388	71.5735		0.123271	0.128331	0.0903306
1832.24	81.9727	73.128		1832.24	82.4547	73.3145		1832.24	77.7782	71.5735		0.120949	0.124671	0.0866898
1828.38	81.782	73.128		1828.38	82.1388	73.3145		1828.38	77.5381	71.5735		0.11834	0.120362	0.0833353
1824.53	81.6535	73.128		1824.53	82.1993	73.3145		1824.53	77.3574	71.5735		0.116584	0.121188	0.0808103
1820.67	81.5214	73.128		1820.67	82.3907	73.3145		1820.67	77.16	71.5735		0.114777	0.123798	0.0780523
1816.81	81.2903	73.128		1816.81	82.3067	73.3145		1816.81	76.8569	71.5735		0.111617	0.122652	0.0738174
1812.95	80.9513	73.128		1812.95	81.9278	73.3145		1812.95	76.4411	71.5735		0.106981	0.117484	0.0680085
1809.1	80.5654	73.128		1809.1	81.6313	73.3145		1809.1	76.0029	71.5735		0.101704	0.11344	0.0618857
1805.24	80.0971	73.128		1805.24	81.3828	73.3145		1805.24	75.5868	71.5735		0.0953008	0.110049	0.0560715
1801.38	79.4503	73.128		1801.38	80.8728	73.3145		1801.38	75.0694	71.5735		0.0864558	0.103093	0.0488426
1797.52	78.7288	73.128		1797.52	80.2573	73.3145		1797.52	74.4343	71.5735		0.0765894	0.0946987	0.0399705
1793.67	77.9231	73.128		1793.67	79.622	73.3145		1793.67	73.677	71.5735		0.0655716	0.0860334	0.0293895
1789.81	77.0022	73.128		1789.81	79.1932	73.3145		1789.81	72.7453	71.5735		0.0529792	0.0801837	0.0163722
1785.95	76.0245	73.128		1785.95	78.733	73.3145		1785.95	71.7279	71.5735		0.0396091	0.0739075	0.00215738
1782.1	74.6228	73.128		1782.1	77.7188	73.3145		1782.1	70.2245	71.5735		0.0204417	0.0600735	0.0188477
1778.24	72.9061	73.128		1778.24	76.4117	73.3145		1778.24	68.2496	71.5735		0.00303411	0.0422453	0.0464411
1774.38	70.674	73.128		1774.38	74.5593	73.3145		1774.38	65.4805	71.5735		0.0335573	0.0169791	0.0851296
1770.52	67.1593	73.128		1770.52	71.8355	73.3145		1770.52	60.2128	71.5735		0.0816189	0.0201735	0.158729
1766.67	62.8956	73.128		1766.67	68.7105	73.3145		1766.67	52.8308	71.5735		0.139925	0.062798	0.261867
1762.81	57.0369	73.128		1762.81	63.842	73.3145		1762.81	42.2157	71.5735		0.220039	0.129203	0.410176
1758.95	47.3772	73.128		1758.95	55.081	73.3145		1758.95	27.7444	71.5735		0.352134	0.248702	0.612365
1755.09	35.256	73.128		1755.09	43.3278	73.3145		1755.09	16.2148	71.5735		0.517887	0.409014	0.773452
1751.24	21.7198	73.128		1751.24	28.6141	73.3145		1751.24	9.47405	71.5735		0.70299	0.609708	0.867632
1747.38	10.9517	73.128		1747.38	15.278	73.3145		1747.38	6.60891	71.5735		0.85024	0.79161	0.907663
1743.52	7.46957	73.128		1743.52	11.1588	73.3145		1743.52	6.94238	71.5735		0.897856	0.847796	0.903003
1739.66	8.0575	73.128		1739.66	14.5061	73.3145		1739.66	9.72232	71.5735		0.889816	0.802139	0.864163
1735.81	11.5199	73.128		1735.81	24.183	73.3145		1735.81	16.0967	71.5735		0.842469	0.670147	0.775103
1731.95	18.0977	73.128		1731.95	39.6586	73.3145		1731.95	27.771	71.5735		0.75252	0.459063	0.611993
1728.09	23.4116	73.128		1728.09	51.1269	73.3145		1728.09	38.1938	71.5735		0.679855	0.302637	0.46637
1724.23	26.9251	73.128		1724.23	57.9544	73.3145		1724.23	45.6486	71.5735		0.631809	0.20951	0.362214
1720.38	30.242	73.128		1720.38	62.5229	73.3145		1720.38	51.0222	71.5735		0.58645	0.147197	0.287136
1716.52	36.1668	73.128		1716.52	66.7577	73.3145		1716.52	55.1099	71.5735		0.505432	0.0894346	0.230024
1712.66	43.1843	73.128		1712.66	70.4236	73.3145		1712.66	57.6344	71.5735		0.409469	0.0394323	0.194753
1708.81	48.9361	73.128		1708.81	72.1177	73.3145		1708.81	59.3206	71.5735		0.330816	0.0163251	0.171193
1704.95	54.4897	73.128		1704.95	72.8755	73.3145		1704.95	61.5686	71.5735		0.254872	0.00598794	0.139785
1701.09	59.1794	73.128		1701.09	73.3012	73.3145		1701.09	64.1976	71.5735		0.190742	0.000181901	0.103054
1697.23	63.9778	73.128		1697.23	74.762	73.3145		1697.23	67.3259	71.5735		0.125125	0.0197437	0.0593457
1693.38	67.5204	73.128		1693.38	76.6062	73.3145		1693.38	69.5451	71.5735		0.0766821	0.0448984	0.0283407
1689.52	69.425	73.128		1689.52	77.34	73.3145		1689.52	70.6583	71.5735		0.0506369	0.054907	0.0127871
1685.66	70.9349	73.128		1685.66	77.4293	73.3145		1685.66	71.5802	71.5735		0.0299899	0.0561255	9.40152e-05
1681.8	72.586	73.128		1681.8	78.1979	73.3145		1681.8	72.6921	71.5735		0.00741156	0.0666085	0.0156282
1677.95	73.6034	73.128		1677.95	78.9838	73.3145		1677.95	73.3102	71.5735		0.00650075	0.0773281	0.0242645
1674.09	74.2652	73.128		1674.09	79.1689	73.3145		1674.09	73.6425	71.5735		0.0155518	0.0798524	0.0289075
1670.23	74.7715	73.128		1670.23	79.2851	73.3145		1670.23	73.8071	71.5735		0.0224744	0.0814372	0.0312068
1666.37	74.903	73.128		1666.37	79.4706	73.3145		1666.37	73.6252	71.5735		0.0242733	0.0839678	0.0286658
1662.52	74.2738	73.128		1662.52	79.1952	73.3145		1662.52	72.7676	71.5735		0.0156689	0.0802111	0.016683
1658.66	73.2514	73.128		1658.66	78.5053	73.3145		1658.66	71.6564	71.5735		0.00168815	0.0708021	0.00115858
1654.8	72.5127	73.128		1654.8	77.6088	73.3145		1654.8	70.9369	71.5735		0.00841344	0.0585735	0.00889463
1650.95	72.6076	73.128		1650.95	77.2322	73.3145		1650.95	71.0237	71.5735		0.00711527	0.0534361	0.00768125
1647.09	73.6181	73.128		1647.09	78.0692	73.3145		1647.09	71.9826	71.5735		0.00670243	0.064853	0.00571488
1643.23	75.0416	73.128		1643.23	79.3625	73.3145		1643.23	73.3886	71.5735		0.0261682	0.0824929	0.02536
1639.37	76.1274	73.128		1639.37	79.9411	73.3145		1639.37	74.5532	71.5735		0.0410162	0.0903852	0.0416315
1635.52	77.307	73.128		1635.52	80.3685	73.3145		1635.52	75.8517	71.5735		0.0571469	0.0962158	0.0597739
1631.66	78.2338	73.128		1631.66	81.174	73.3145		1631.66	76.7528	71.5735		0.0698203	0.107202	0.0723637
1627.8	78.5467	73.128		1627.8	81.3633	73.3145		1627.8	77.0832	71.5735		0.0740987	0.109784	0.0769794
1623.94	78.803	73.128		1623.94	81.3538	73.3145		1623.94	77.3878	71.5735		0.0776036	0.109654	0.0812346
1620.09	79.0596	73.128		1620.09	81.4732	73.3145		1620.09	77.6364	71.5735		0.0811132	0.111283	0.0847083
1616.23	79.388	73.128		1616.23	81.743	73.3145		1616.23	77.9433	71.5735		0.0856035	0.114963	0.0889965
1612.37	79.7348	73.128		1612.37	82.1945	73.3145		1612.37	78.2669	71.5735		0.0903464	0.121122	0.0935174
1608.51	79.9211	73.128		1608.51	82.4111	73.3145		1608.51	78.4904	71.5735		0.0928942	0.124076	0.0966396
1604.66	80.0389	73.128		1604.66	82.5039	73.3145		1604.66	78.7052	71.5735		0.0945051	0.125342	0.0996415
1600.8	80.1367	73.128		1600.8	82.6217	73.3145		1600.8	78.9104	71.5735		0.0958425	0.126949	0.102509
1596.94	80.1466	73.128		1596.94	82.6305	73.3145		1596.94	79.0385	71.5735		0.0959777	0.127068	0.104298
1593.09	80.044	73.128		1593.09	82.5992	73.3145		1593.09	79.1255	71.5735		0.0945747	0.126642	0.105514
1589.23	79.8866	73.128		1589.23	82.662	73.3145		1589.23	79.2595	71.5735		0.0924224	0.127499	0.107386
1585.37	79.7059	73.128		1585.37	82.7956	73.3145		1585.37	79.41	71.5735		0.0899504	0.129321	0.109488
1581.51	79.4384	73.128		1581.51	82.7032	73.3145		1581.51	79.4326	71.5735		0.0862927	0.12806	0.109805
1577.66	79.0479	73.128		1577.66	82.3292	73.3145		1577.66	79.3483	71.5735		0.0809533	0.122959	0.108627
1573.8	78.757	73.128		1573.8	82.1918	73.3145		1573.8	79.3572	71.5735		0.0769754	0.121084	0.108751
1569.94	78.6851	73.128		1569.94	82.269	73.3145		1569.94	79.4562	71.5735		0.0759916	0.122137	0.110135
1566.08	78.7048	73.128		1566.08	82.3145	73.3145		1566.08	79.496	71.5735		0.0762613	0.122758	0.11069
1562.23	78.6213	73.128		1562.23	81.8921	73.3145		1562.23	79.3543	71.5735		0.0751196	0.116997	0.10871
1558.37	78.7273	73.128		1558.37	81.1961	73.3145		1558.37	79.204	71.5735		0.076569	0.107503	0.10661
1554.51	79.3421	73.128		1554.51	81.7984	73.3145		1554.51	79.3713	71.5735		0.0849764	0.115719	0.108949
1550.65	79.72	73.128		1550.65	82.2819	73.3145		1550.65	79.4361	71.5735		0.0901434	0.122314	0.109853
1546.8	79.7983	73.128		1546.8	82.0082	73.3145		1546.8	79.3092	71.5735		0.0912146	0.118581	0.108081
1542.94	79.6256	73.128		1542.94	81.1068	73.3145		1542.94	79.0235	71.5735		0.0888533	0.106286	0.104089
1539.08	79.8015	73.128		1539.08	81.1133	73.3145		1539.08	78.9877	71.5735		0.0912578	0.106374	0.103588
1535.22	80.1189	73.128		1535.22	81.8882	73.3145		1535.22	79.1241	71.5735		0.0955979	0.116944	0.105493
1531.37	80.1766	73.128		1531.37	82.0751	73.3145		1531.37	79.0627	71.5735		0.0963871	0.119493	0.104637
1527.51	80.0296	73.128		1527.51	81.797	73.3145		1527.51	78.8542	71.5735		0.0943778	0.1157	0.101723
1523.65	79.702	73.128		1523.65	81.1664	73.3145		1523.65	78.5719	71.5735		0.0898982	0.107099	0.097779
1519.8	79.4427	73.128		1519.8	80.905	73.3145		1519.8	78.3734	71.5735		0.0863511	0.103533	0.0950052
1515.94	79.3487	73.128		1515.94	81.269	73.3145		1515.94	78.2849	71.5735		0.0850667	0.108498	0.0937695
1512.08	79.0514	73.128		1512.08	81.0918	73.3145		1512.08	78.0727	71.5735		0.0810004	0.10608	0.0908042
1508.22	78.4803	73.128		1508.22	80.3481	73.3145		1508.22	77.6718	71.5735		0.0731918	0.095937	0.0852027
1504.37	78.1774	73.128		1504.37	80.801	73.3145		1504.37	77.4258	71.5735		0.0690495	0.102114	0.0817667
1500.51	77.8612	73.128		1500.51	81.1555	73.3145		1500.51	77.2396	71.5735		0.0647248	0.10695	0.0791649
1496.65	77.032	73.128		1496.65	80.7793	73.3145		1496.65	76.7139	71.5735		0.053386	0.101818	0.07182
1492.79	75.9522	73.128		1492.79	80.2282	73.3145		1492.79	76.0589	71.5735		0.0386208	0.0943016	0.0626684
1488.94	74.0672	73.128		1488.94	79.516	73.3145		1488.94	75.0849	71.5735		0.0128442	0.0845876	0.0490595
1485.08	71.3581	73.128		1485.08	79.1427	73.3145		1485.08	73.8388	71.5735		0.0242025	0.0794961	0.0316504
1481.22	67.7829	73.128		1481.22	78.1423	73.3145		1481.22	71.8319	71.5735		0.0730917	0.0658508	0.00360942
1477.36	62.8593	73.128		1477.36	75.6152	73.3145		1477.36	68.1856	71.5735		0.14042	0.0313813	0.0473354
1473.51	52.3521	73.128		1473.51	68.1017	73.3145		1473.51	57.2408	71.5735		0.284103	0.0711016	0.200252
1469.65	38.7059	73.128		1469.65	57.3774	73.3145		1469.65	42.0482	71.5735		0.47071	0.21738	0.412518
1465.79	31.2271	73.128		1465.79	51.0533	73.3145		1465.79	34.0834	71.5735		0.572979	0.30364	0.523799
1461.94	29.2665	73.128		1461.94	49.0133	73.3145		1461.94	32.2424	71.5735		0.599791	0.331466	0.549521
1458.08	30.8171	73.128		1458.08	49.6278	73.3145		1458.08	33.5827	71.5735		0.578587	0.323084	0.530794
1454.22	34.7407	73.128		1454.22	52.4433	73.3145		1454.22	37.18	71.5735		0.524933	0.28468	0.480535
1450.36	37.768	73.128		1450.36	54.822	73.3145		1450.36	40.76	71.5735		0.483536	0.252235	0.430515
1446.51	38.9031	73.128		1446.51	55.4075	73.3145		1446.51	43.5498	71.5735		0.468013	0.244249	0.391537
1442.65	37.7508	73.128		1442.65	53.7778	73.3145		1442.65	45.2194	71.5735		0.483771	0.266479	0.36821
1438.79	35.4983	73.128		1438.79	50.5875	73.3145		1438.79	46.9246	71.5735		0.514573	0.309994	0.344386
1434.93	36.3257	73.128		1434.93	50.4366	73.3145		1434.93	49.8435	71.5735		0.503259	0.312051	0.303605
1431.08	42.9174	73.128		1431.08	56.9285	73.3145		1431.08	53.1037	71.5735		0.41312	0.223503	0.258054
1427.22	50.2453	73.128		1427.22	64.2803	73.3145		1427.22	55.728	71.5735		0.312913	0.123226	0.221389
1423.36	53.6758	73.128		1423.36	67.6494	73.3145		1423.36	56.4808	71.5735		0.266002	0.077272	0.21087
1419.5	54.9172	73.128		1419.5	68.9714	73.3145		1419.5	55.956	71.5735		0.249026	0.0592401	0.218202
1415.65	57.5504	73.128		1415.65	71.5076	73.3145		1415.65	57.2227	71.5735		0.213019	0.0246466	0.200505
1411.79	60.7108	73.128		1411.79	74.1526	73.3145		1411.79	60.241	71.5735		0.1698	0.0114316	0.158333
1407.93	62.2607	73.128		1407.93	75.4326	73.3145		1407.93	62.0639	71.5735		0.148606	0.0288896	0.132865
1404.07	61.2408	73.128		1404.07	75.0539	73.3145		1404.07	61.0445	71.5735		0.162553	0.0237246	0.147108
1400.22	59.2633	73.128		1400.22	74.0949	73.3145		1400.22	59.1782	71.5735		0.189595	0.0106443	0.173184
1396.36	57.8327	73.128		1396.36	73.77	73.3145		1396.36	58.2775	71.5735		0.209157	0.00621313	0.185767
1392.5	57.3523	73.128		1392.5	74.3458	73.3145		1392.5	58.0382	71.5735		0.215726	0.0140659	0.189111
1388.65	57.1395	73.128		1388.65	74.6664	73.3145		1388.65	57.3492	71.5735		0.218637	0.018439	0.198738
1384.79	55.8716	73.128		1384.79	73.5355	73.3145		1384.79	55.1745	71.5735		0.235975	0.00301359	0.229122
1380.93	53.4322	73.128		1380.93	70.716	73.3145		1380.93	52.046	71.5735		0.269333	0.0354434	0.272831
1377.07	51.729	73.128		1377.07	67.9779	73.3145		1377.07	50.2239	71.5735		0.292623	0.0727908	0.29829
1373.22	51.6392	73.128		1373.22	66.8759	73.3145		1373.22	50.8838	71.5735		0.293852	0.0878214	0.28907
1369.36	51.494	73.128		1369.36	66.3104	73.3145		1369.36	52.053	71.5735		0.295837	0.0955358	0.272734
1365.5	50.7699	73.128		1365.5	65.3548	73.3145		1365.5	52.6876	71.5735		0.305739	0.10857	0.263868
1361.64	50.3761	73.128		1361.64	64.9667	73.3145		1361.64	53.2634	71.5735		0.311124	0.113863	0.255822
1357.79	50.8531	73.128		1357.79	65.7441	73.3145		1357.79	53.7462	71.5735		0.304601	0.103259	0.249077
1353.93	51.9092	73.128		1353.93	66.9103	73.3145		1353.93	54.0802	71.5735		0.290159	0.0873531	0.244411
1350.07	53.4011	73.128		1350.07	68.2206	73.3145		1350.07	54.5139	71.5735		0.269758	0.0694803	0.238351
1346.21	55.2851	73.128		1346.21	69.6931	73.3145		1346.21	55.2386	71.5735		0.243995	0.0493964	0.228226
1342.36	57.1605	73.128		1342.36	70.8992	73.3145		1342.36	56.1868	71.5735		0.21835	0.0329441	0.214977
1338.5	58.6666	73.128		1338.5	71.8897	73.3145		1338.5	57.4022	71.5735		0.197754	0.0194347	0.197997
1334.64	59.2858	73.128		1334.64	72.5913	73.3145		1334.64	58.3782	71.5735		0.189287	0.00986442	0.184361
1330.79	58.7076	73.128		1330.79	72.4223	73.3145		1330.79	58.465	71.5735		0.197193	0.0121697	0.183148
1326.93	57.1801	73.128		1326.93	71.4213	73.3145		1326.93	57.6097	71.5735		0.218082	0.0258228	0.195098
1323.07	55.5945	73.128		1323.07	70.2886	73.3145		1323.07	56.3848	71.5735		0.239764	0.0412735	0.212211
1319.21	54.7945	73.128		1319.21	69.7024	73.3145		1319.21	55.5579	71.5735		0.250705	0.0492693	0.223765
1315.36	54.6771	73.128		1315.36	69.7106	73.3145		1315.36	55.2309	71.5735		0.25231	0.0491569	0.228333
1311.5	54.4972	73.128		1311.5	69.7522	73.3145		1311.5	54.9343	71.5735		0.254769	0.0485899	0.232477
1307.64	54.0646	73.128		1307.64	69.6136	73.3145		1307.64	54.5083	71.5735		0.260685	0.05048	0.23843
1303.78	53.7105	73.128		1303.78	69.5372	73.3145		1303.78	54.1313	71.5735		0.265527	0.0515227	0.243697
1299.93	53.5518	73.128		1299.93	69.5972	73.3145		1299.93	53.8584	71.5735		0.267697	0.0507045	0.247509
1296.07	53.3616	73.128		1296.07	69.6105	73.3145		1296.07	53.5714	71.5735		0.270299	0.0505231	0.25152
1292.21	52.744	73.128		1292.21	69.3287	73.3145		1292.21	52.9928	71.5735		0.278743	0.0543661	0.259603
1288.35	51.2901	73.128		1288.35	68.491	73.3145		1288.35	51.7227	71.5735		0.298626	0.065792	0.277348
1284.5	49.1638	73.128		1284.5	67.1379	73.3145		1284.5	49.8547	71.5735		0.327702	0.084248	0.303448
1280.64	47.1992	73.128		1280.64	65.7495	73.3145		1280.64	48.1437	71.5735		0.354567	0.103186	0.327354
1276.78	45.7797	73.128		1276.78	64.6501	73.3145		1276.78	47.0249	71.5735		0.373978	0.118181	0.342985
1272.92	44.5365	73.128		1272.92	63.6453	73.3145		1272.92	46.1927	71.5735		0.390978	0.131888	0.354613
1269.07	43.2069	73.128		1269.07	62.4981	73.3145		1269.07	45.3395	71.5735		0.40916	0.147535	0.366533
1265.21	41.9294	73.128		1265.21	61.2454	73.3145		1265.21	44.6256	71.5735		0.42663	0.164621	0.376506
1261.35	40.7446	73.128		1261.35	59.9609	73.3145		1261.35	44.1766	71.5735		0.442832	0.182141	0.38278
1257.5	39.47	73.128		1257.5	58.6501	73.3145		1257.5	43.7932	71.5735		0.460262	0.200021	0.388137
1253.64	38.0224	73.128		1253.64	57.2664	73.3145		1253.64	43.0967	71.5735		0.480057	0.218895	0.397868
1249.78	36.6436	73.128		1249.78	55.9757	73.3145		1249.78	41.7874	71.5735		0.498911	0.236499	0.416161
1245.92	35.9254	73.128		1245.92	55.3386	73.3145		1245.92	40.121	71.5735		0.508732	0.24519	0.439444
1242.07	36.2392	73.128		1242.07	55.6894	73.3145		1242.07	38.855	71.5735		0.504441	0.240405	0.457132
1238.21	37.285	73.128		1238.21	56.6912	73.3145		1238.21	38.4326	71.5735		0.49014	0.22674	0.463033
1234.35	38.5016	73.128		1234.35	57.7373	73.3145		1234.35	38.6365	71.5735		0.473504	0.212472	0.460185
1230.49	39.4929	73.128		1230.49	58.4216	73.3145		1230.49	39.1699	71.5735		0.459948	0.203138	0.452732
1226.64	40.0089	73.128		1226.64	58.6241	73.3145		1226.64	39.9831	71.5735		0.452893	0.200375	0.44137
1222.78	39.9081	73.128		1222.78	58.3269	73.3145		1222.78	40.9213	71.5735		0.454271	0.204429	0.428262
1218.92	39.1727	73.128		1218.92	57.4906	73.3145		1218.92	41.6096	71.5735		0.464327	0.215836	0.418645
1215.06	37.8285	73.128		1215.06	56.1079	73.3145		1215.06	41.796	71.5735		0.482709	0.234696	0.416041
1211.21	35.9776	73.128		1211.21	54.261	73.3145		1211.21	41.5319	71.5735		0.508019	0.259888	0.419731
1207.35	33.7965	73.128		1207.35	52.0014	73.3145		1207.35	40.9357	71.5735		0.537844	0.290708	0.428061
1203.49	31.4502	73.128		1203.49	49.3877	73.3145		1203.49	39.9102	71.5735		0.56993	0.326359	0.442388
1199.64	29.4087	73.128		1199.64	47.056	73.3145		1199.64	38.3067	71.5735		0.597846	0.358163	0.464793
1195.78	28.5684	73.128		1195.78	46.3593	73.3145		1195.78	36.2547	71.5735		0.609337	0.367665	0.493462
1191.92	29.283	73.128		1191.92	47.9978	73.3145		1191.92	33.9726	71.5735		0.599565	0.345317	0.525347
1188.06	30.3729	73.128		1188.06	50.3846	73.3145		1188.06	31.528	71.5735		0.584661	0.312762	0.559502
1184.21	30.0019	73.128		1184.21	50.6615	73.3145		1184.21	28.974	71.5735		0.589734	0.308985	0.595185
1180.35	27.8729	73.128		1180.35	47.9508	73.3145		1180.35	26.4458	71.5735		0.618848	0.345957	0.630508
1176.49	25.4401	73.128		1176.49	44.1336	73.3145		1176.49	24.1173	71.5735		0.652115	0.398024	0.663041
1172.63	24.2028	73.128		1172.63	41.7214	73.3145		1172.63	22.1655	71.5735		0.669035	0.430926	0.690311
1168.78	24.8171	73.128		1168.78	42.0174	73.3145		1168.78	20.7588	71.5735		0.660634	0.426889	0.709965
1164.92	27.1841	73.128		1164.92	44.7513	73.3145		1164.92	20.0652	71.5735		0.628267	0.389598	0.719656
1161.06	30.7088	73.128		1161.06	48.8048	73.3145		1161.06	20.2507	71.5735		0.580068	0.33431	0.717064
1157.2	34.7511	73.128		1157.2	53.1332	73.3145		1157.2	21.3545	71.5735		0.52479	0.275271	0.701642
1153.35	38.979	73.128		1153.35	57.2139	73.3145		1153.35	23.1506	71.5735		0.466976	0.21961	0.676549
1149.49	43.0275	73.128		1149.49	60.7163	73.3145		1149.49	25.2265	71.5735		0.411613	0.171838	0.647545
1145.63	46.3303	73.128		1145.63	63.3129	73.3145		1145.63	27.2003	71.5735		0.366449	0.136421	0.619967
1141.78	48.9403	73.128		1141.78	65.1796	73.3145		1141.78	29.1597	71.5735		0.330758	0.11096	0.592591
1137.92	51.5866	73.128		1137.92	66.9368	73.3145		1137.92	31.8542	71.5735		0.294571	0.0869912	0.554944
1134.06	54.4722	73.128		1134.06	68.8144	73.3145		1134.06	35.8088	71.5735		0.255111	0.0613812	0.499692
1130.2	56.7078	73.128		1130.2	70.2633	73.3145		1130.2	39.9761	71.5735		0.22454	0.0416188	0.441468
1126.35	57.2898	73.128		1126.35	70.6026	73.3145		1126.35	42.3081	71.5735		0.216582	0.036991	0.408886
1122.49	56.7169	73.128		1122.49	70.1751	73.3145		1122.49	42.5581	71.5735		0.224415	0.0428212	0.405393
1118.63	56.5953	73.128		1118.63	70.0726	73.3145		1118.63	42.6185	71.5735		0.226079	0.0442191	0.40455
1114.77	57.4128	73.128		1114.77	70.5509	73.3145		1114.77	43.2605	71.5735		0.2149	0.0376957	0.395579
1110.92	58.1937	73.128		1110.92	70.9179	73.3145		1110.92	43.2029	71.5735		0.20422	0.0326899	0.396384
1107.06	58.2536	73.128		1107.06	70.8217	73.3145		1107.06	41.7042	71.5735		0.203402	0.0340019	0.417324
1103.2	58.0726	73.128		1103.2	70.6584	73.3145		1103.2	39.8418	71.5735		0.205877	0.0362294	0.443344
1099.34	58.3642	73.128		1099.34	70.896	73.3145		1099.34	39.1474	71.5735		0.201889	0.0329878	0.453046
1095.49	59.224	73.128		1095.49	71.6191	73.3145		1095.49	40.2304	71.5735		0.190132	0.0231252	0.437915
1091.63	60.4211	73.128		1091.63	72.7184	73.3145		1091.63	42.8066	71.5735		0.173762	0.00813144	0.401921
1087.77	61.7955	73.128		1087.77	74.0261	73.3145		1087.77	46.2078	71.5735		0.154968	0.00970636	0.3544
1083.91	63.0319	73.128		1083.91	75.3339	73.3145		1083.91	49.7639	71.5735		0.13806	0.0275444	0.304717
1080.06	63.3042	73.128		1080.06	76.3964	73.3145		1080.06	52.904	71.5735		0.134337	0.0420368	0.260844
1076.2	61.5132	73.128		1076.2	76.9174	73.3145		1076.2	54.917	71.5735		0.158828	0.0491431	0.232719
1072.34	57.619	73.128		1072.34	76.7704	73.3145		1072.34	55.4989	71.5735		0.21208	0.0471375	0.22459
1068.49	53.597	73.128		1068.49	76.3552	73.3145		1068.49	55.5377	71.5735		0.26708	0.0414737	0.224046
1064.63	51.5546	73.128		1064.63	76.3322	73.3145		1064.63	56.1233	71.5735		0.295008	0.0411602	0.215864
1060.77	51.6066	73.128		1060.77	76.784	73.3145		1060.77	57.3739	71.5735		0.294297	0.047323	0.198392
1056.91	52.7107	73.128		1056.91	77.332	73.3145		1056.91	58.9609	71.5735		0.279199	0.0547972	0.17622
1053.06	54.1758	73.128		1053.06	77.7583	73.3145		1053.06	60.5695	71.5735		0.259165	0.0606123	0.153744
1049.2	55.6458	73.128		1049.2	78.0161	73.3145		1049.2	61.7972	71.5735		0.239063	0.0641283	0.136591
1045.34	56.7471	73.128		1045.34	78.0718	73.3145		1045.34	62.3651	71.5735		0.224003	0.0648881	0.128657
1041.48	57.3849	73.128		1041.48	77.9202	73.3145		1041.48	62.3976	71.5735		0.215281	0.0628205	0.128203
1037.63	57.6745	73.128		1037.63	77.6121	73.3145		1037.63	62.2617	71.5735		0.211321	0.0586178	0.130102
1033.77	57.6074	73.128		1033.77	77.1667	73.3145		1033.77	62.1746	71.5735		0.212238	0.0525428	0.131318
1029.91	57.1418	73.128		1029.91	76.4931	73.3145		1029.91	62.1805	71.5735		0.218606	0.0433556	0.131235
1026.05	56.4795	73.128		1026.05	75.5759	73.3145		1026.05	62.3644	71.5735		0.227662	0.0308452	0.128666
1022.2	56.0512	73.128		1022.2	74.75	73.3145		1022.2	62.9108	71.5735		0.233519	0.0195791	0.121032
1018.34	56.135	73.128		1018.34	74.4667	73.3145		1018.34	63.8532	71.5735		0.232373	0.015715	0.107866
1014.48	56.6962	73.128		1014.48	74.771	73.3145		1014.48	64.8316	71.5735		0.224699	0.0198663	0.0941957
1010.63	57.6033	73.128		1010.63	75.4531	73.3145		1010.63	65.4834	71.5735		0.212295	0.0291692	0.0850896
1006.77	58.7086	73.128		1006.77	76.2926	73.3145		1006.77	65.8712	71.5735		0.197179	0.0406202	0.079671
1002.91	59.6589	73.128		1002.91	77.0248	73.3145		1002.91	66.1817	71.5735		0.184185	0.0506072	0.0753323
999.053	60.1866	73.128		999.053	77.5596	73.3145		999.053	66.4721	71.5735		0.176969	0.0579017	0.0712751
995.196	60.5263	73.128		995.196	77.9061	73.3145		995.196	66.7257	71.5735		0.172324	0.0626284	0.0677317
991.339	61.1856	73.128		991.339	78.1553	73.3145		991.339	66.8834	71.5735		0.163308	0.0660269	0.0655291
987.481	62.5059	73.128		987.481	78.5917	73.3145		987.481	66.9976	71.5735		0.145253	0.0719805	0.0639328
983.624	64.4282	73.128		983.624	79.3375	73.3145		983.624	67.1999	71.5735		0.118967	0.0821519	0.0611073
979.767	66.5957	73.128		979.767	80.1318	73.3145		979.767	67.3977	71.5735		0.0893266	0.0929869	0.0583435
975.909	68.6352	73.128		975.909	80.7499	73.3145		975.909	67.3505	71.5735		0.0614368	0.101418	0.0590022
972.052	70.4748	73.128		972.052	81.3232	73.3145		972.052	67.1533	71.5735		0.0362816	0.109238	0.0617578
968.195	72.1523	73.128		968.195	81.9207	73.3145		968.195	67.075	71.5735		0.0133417	0.117386	0.0628517
964.337	73.5224	73.128		964.337	82.4255	73.3145		964.337	67.1998	71.5735		0.00539372	0.124273	0.0611086
960.48	74.5187	73.128		960.48	82.8123	73.3145		960.48	67.5147	71.5735		0.0190184	0.129549	0.0567088
956.622	75.1674	73.128		956.622	83.1445	73.3145		956.622	67.9114	71.5735		0.0278881	0.13408	0.0511658
952.765	75.529	73.128		952.765	83.376	73.3145		952.765	68.2686	71.5735		0.0328327	0.137237	0.0461758
948.908	75.7309	73.128		948.908	83.4127	73.3145		948.908	68.6248	71.5735		0.0355946	0.137738	0.0411982
945.05	75.8308	73.128		945.05	83.3142	73.3145		945.05	69.0178	71.5735		0.0369597	0.136394	0.0357079
941.193	75.9121	73.128		941.193	83.208	73.3145		941.193	69.3929	71.5735		0.0380715	0.134945	0.0304669
937.336	76.0444	73.128		937.336	83.2007	73.3145		937.336	69.8397	71.5735		0.0398814	0.134846	0.0242238
933.478	76.0942	73.128		933.478	83.2071	73.3145		933.478	70.3522	71.5735		0.0405627	0.134933	0.0170638
929.621	75.9094	73.128		929.621	83.1091	73.3145		929.621	70.6109	71.5735		0.0380347	0.133597	0.0134491
925.764	75.4898	73.128		925.764	82.9326	73.3145		925.764	70.4501	71.5735		0.032297	0.131189	0.0156964
921.906	74.9238	73.128		921.906	82.6392	73.3145		921.906	70.0466	71.5735		0.0245579	0.127187	0.0213335
918.049	74.4267	73.128		918.049	82.248	73.3145		918.049	69.6247	71.5735		0.0177596	0.121851	0.0272287
914.192	74.3504	73.128		914.192	82.067	73.3145		914.192	69.4846	71.5735		0.0167159	0.119383	0.0291856
910.334	74.8025	73.128		910.334	82.2911	73.3145		910.334	69.8271	71.5735		0.0228991	0.122439	0.0243998
906.477	75.5181	73.128		906.477	82.6903	73.3145		906.477	70.5123	71.5735		0.0326837	0.127884	0.0148267
902.62	76.1572	73.128		902.62	82.9638	73.3145		902.62	71.2523	71.5735		0.0414239	0.131614	0.0044882
898.762	76.4111	73.128		898.762	83.0095	73.3145		898.762	71.8079	71.5735		0.0448953	0.132238	0.00327502
894.905	76.2578	73.128		894.905	82.8752	73.3145		894.905	72.1728	71.5735		0.042799	0.130406	0.00837283
891.048	75.8881	73.128		891.048	82.5435	73.3145		891.048	72.4953	71.5735		0.037744	0.125882	0.0128795
887.19	75.3411	73.128		887.19	81.9581	73.3145		887.19	72.8913	71.5735		0.0302632	0.117897	0.0184115
883.333	74.8641	73.128		883.333	81.3898	73.3145		883.333	73.2706	71.5735		0.0237408	0.110146	0.0237116
879.475	74.8293	73.128		879.475	81.2702	73.3145		879.475	73.3741	71.5735		0.023265	0.108515	0.0251567
875.618	74.9764	73.128		875.618	81.4791	73.3145		875.618	73.1527	71.5735		0.0252763	0.111364	0.0220634
871.761	74.8281	73.128		871.761	81.569	73.3145		871.761	72.8268	71.5735		0.0232483	0.11259	0.0175104
867.903	74.5732	73.128		867.903	81.4915	73.3145		867.903	72.7186	71.5735		0.0197627	0.111533	0.0159986
864.046	74.7908	73.128		864.046	81.5708	73.3145		864.046	73.0798	71.5735		0.0227381	0.112614	0.0210459
860.189	75.4033	73.128		860.189	81.8658	73.3145		860.189	73.7142	71.5735		0.031114	0.116638	0.0299094
856.331	75.8727	73.128		856.331	82.1051	73.3145		856.331	74.2402	71.5735		0.0375339	0.119903	0.0372574
852.474	76.1757	73.128		852.474	82.1913	73.3145		852.474	74.648	71.5735		0.0416764	0.121078	0.0429562
848.617	76.4696	73.128		848.617	82.2094	73.3145		848.617	75.0506	71.5735		0.0456955	0.121324	0.0485811
844.759	76.9015	73.128		844.759	82.3853	73.3145		844.759	75.472	71.5735		0.0516015	0.123724	0.054468
840.902	77.5778	73.128		840.902	82.792	73.3145		840.902	75.9123	71.5735		0.0608503	0.129271	0.0606204
837.045	78.3274	73.128		837.045	83.2515	73.3145		837.045	76.3836	71.5735		0.0711006	0.135539	0.0672042
833.187	78.9801	73.128		833.187	83.7185	73.3145		833.187	76.9237	71.5735		0.0800256	0.141909	0.0747515
829.33	79.631	73.128		829.33	84.2538	73.3145		829.33	77.4267	71.5735		0.0889267	0.14921	0.081778
825.473	80.3784	73.128		825.473	84.7787	73.3145		825.473	77.7604	71.5735		0.0991472	0.15637	0.0864411
821.615	81.0534	73.128		821.615	85.1953	73.3145		821.615	78.0788	71.5735		0.108378	0.162052	0.0908888
817.758	81.4592	73.128		817.758	85.4938	73.3145		817.758	78.486	71.5735		0.113927	0.166123	0.0965794
813.901	81.5	73.128		813.901	85.6567	73.3145		813.901	78.7884	71.5735		0.114484	0.168346	0.100804
810.043	81.3379	73.128		810.043	85.6989	73.3145		810.043	78.8363	71.5735		0.112268	0.168921	0.101472
806.186	81.1938	73.128		806.186	85.6883	73.3145		806.186	78.7226	71.5735		0.110298	0.168776	0.0998849
802.328	80.9108	73.128		802.328	85.6345	73.3145		802.328	78.4982	71.5735		0.106428	0.168043	0.0967487
798.471	80.2258	73.128		798.471	85.3728	73.3145		798.471	77.9987	71.5735		0.0970608	0.164473	0.0897702
794.614	79.2229	73.128		794.614	84.9838	73.3145		794.614	77.353	71.5735		0.0833463	0.159167	0.0807494
790.756	78.2697	73.128		790.756	84.8787	73.3145		790.756	77.0856	71.5735		0.0703113	0.157733	0.0770133
786.899	77.3705	73.128		786.899	85.038	73.3145		786.899	77.2364	71.5735		0.0580151	0.159906	0.0791199
783.042	76.4046	73.128		783.042	85.0752	73.3145		783.042	77.2974	71.5735		0.0448074	0.160413	0.0799725
779.184	75.8035	73.128		779.184	84.8624	73.3145		779.184	77.0314	71.5735		0.0365865	0.157512	0.0762558
775.327	75.7695	73.128		775.327	84.5562	73.3145		775.327	76.4597	71.5735		0.0361218	0.153335	0.0682677
771.47	75.8512	73.128		771.47	84.2388	73.3145		771.47	75.7057	71.5735		0.0372393	0.149005	0.0577329
767.612	75.6876	73.128		767.612	83.7916	73.3145		767.612	74.9453	71.5735		0.0350025	0.142905	0.0471099
763.755	75.281	73.128		763.755	83.2146	73.3145		763.755	74.1299	71.5735		0.0294416	0.135036	0.0357162
759.898	74.6678	73.128		759.898	82.685	73.3145		759.898	73.1436	71.5735		0.0210571	0.127812	0.0219362
756.04	73.6835	73.128		756.04	82.1087	73.3145		756.04	71.9095	71.5735		0.00759737	0.119952	0.00469424
752.183	72.0807	73.128		752.183	81.1136	73.3145		752.183	70.2462	71.5735		0.0143212	0.106378	0.0185444
748.326	69.8334	73.128		748.326	79.6373	73.3145		748.326	68.0426	71.5735		0.0450528	0.0862413	0.0493331
744.468	67.1042	73.128		744.468	77.8862	73.3145		744.468	65.2411	71.5735		0.0823729	0.0623568	0.088475
740.611	63.9534	73.128		740.611	75.9112	73.3145		740.611	61.9071	71.5735		0.12546	0.0354187	0.135056
736.754	60.489	73.128		736.754	73.5881	73.3145		736.754	58.3839	71.5735		0.172834	0.00373132	0.18428
732.896	56.9208	73.128		732.896	70.9905	73.3145		732.896	54.9205	71.5735		0.221627	0.0316992	0.232671
729.039	53.3626	73.128		729.039	68.4174	73.3145		729.039	51.469	71.5735		0.270285	0.0667963	0.280894
725.182	50.5526	73.128		725.182	66.3697	73.3145		725.182	48.5503	71.5735		0.30871	0.0947272	0.321672
721.324	49.9829	73.128		721.324	65.8556	73.3145		721.324	47.667	71.5735		0.316501	0.101739	0.334014
717.467	51.6002	73.128		717.467	67.0546	73.3145		717.467	49.1943	71.5735		0.294385	0.085385	0.312675
713.61	53.6491	73.128		713.61	68.6507	73.3145		713.61	51.4401	71.5735		0.266367	0.0636135	0.281297
709.752	55.4247	73.128		709.752	69.9609	73.3145		709.752	53.3811	71.5735		0.242087	0.0457434	0.254178
705.895	57.0215	73.128		705.895	71.0907	73.3145		705.895	55.0443	71.5735		0.22025	0.0303324	0.23094
702.037	58.4373	73.128		702.037	72.0553	73.3145		702.037	56.4448	71.5735		0.200891	0.0171756	0.211372
698.18	59.7276	73.128		698.18	72.9774	73.3145		698.18	57.8152	71.5735		0.183245	0.0045989	0.192226
694.323	61.0416	73.128		694.323	73.942	73.3145		694.323	59.259	71.5735		0.165277	0.00855854	0.172054
690.465	62.4368	73.128		690.465	74.8459	73.3145		690.465	60.5793	71.5735		0.146198	0.0208876	0.153607
686.608	64.0229	73.128		686.608	75.8546	73.3145		686.608	61.941	71.5735		0.124509	0.0346458	0.134582
682.751	65.8117	73.128		682.751	77.109	73.3145		682.751	63.5977	71.5735		0.100047	0.0517558	0.111435
678.893	67.731	73.128		678.893	78.5001	73.3145		678.893	65.595	71.5735		0.0738017	0.0707305	0.0835292
675.036	69.5616	73.128		675.036	79.7179	73.3145		675.036	67.5299	71.5735		0.048769	0.0873407	0.0564966
671.179	71.0297	73.128		671.179	80.7023	73.3145		671.179	69.1603	71.5735		0.0286934	0.100769	0.0337166
667.321	72.6904	73.128		667.321	82.0078	73.3145		667.321	71.1354	71.5735		0.00598298	0.118574	0.00612059
663.464	74.1028	73.128		663.464	82.8968	73.3145		663.464	72.7462	71.5735		0.0133307	0.130701	0.0163842
659.607	75.1117	73.128		659.607	83.3169	73.3145		659.607	73.9513	71.5735		0.0271264	0.136431	0.033222
655.749	76.0069	73.128		655.749	83.7989	73.3145		655.749	74.9551	71.5735		0.0393681	0.143005	0.047246
651.892	76.5571	73.128		651.892	84.2897	73.3145		651.892	75.6325	71.5735		0.0468916	0.149699	0.0567104
648.035	76.9546	73.128		648.035	84.7248	73.3145		648.035	76.3724	71.5735		0.0523275	0.155634	0.0670489
644.177	77.4149	73.128		644.177	85.1617	73.3145		644.177	77.1804	71.5735		0.0586227	0.161594	0.0783378
640.32	77.841	73.128		640.32	85.6333	73.3145		640.32	77.7759	71.5735		0.0644491	0.168026	0.0866574
636.463	78.1386	73.128		636.463	85.8889	73.3145		636.463	77.8736	71.5735		0.0685187	0.171513	0.0880232
632.605	78.2558	73.128		632.605	85.9955	73.3145		632.605	77.8742	71.5735		0.0701215	0.172967	0.0880305
628.748	78.0037	73.128		628.748	86.0904	73.3145		628.748	78.1168	71.5735		0.0666741	0.174261	0.09142
624.89	77.558	73.128		624.89	86.0263	73.3145		624.89	78.233	71.5735		0.0605786	0.173387	0.0930434
621.033	77.1636	73.128		621.033	85.7733	73.3145		621.033	77.8419	71.5735		0.0551855	0.169935	0.0875801
617.176	76.7166	73.128		617.176	85.4387	73.3145		617.176	77.3517	71.5735		0.0490739	0.165371	0.0807303
613.318	76.1927	73.128		613.318	85.0162	73.3145		613.318	77.0876	71.5735		0.0419087	0.159609	0.0770411
609.461	75.6098	73.128		609.461	84.5248	73.3145		609.461	76.84	71.5735		0.0339381	0.152906	0.0735812
605.604	75.2656	73.128		605.604	84.3244	73.3145		605.604	76.6214	71.5735		0.0292312	0.150173	0.0705272
601.746	75.3866	73.128		601.746	84.4844	73.3145		601.746	76.4992	71.5735		0.0308866	0.152355	0.0688196
597.889	75.6504	73.128		597.889	84.6269	73.3145		597.889	76.4165	71.5735		0.0344935	0.154299	0.067665
